# Supplementary material for: Fecal microbiome and metabolome dynamics during immunotherapy-based total neoadjuvant therapy in rectal cancer: associations with treatment response and toxicity
Source: Front Immunol. 2026 Jun 24;17:1871586. doi: 10.3389/fimmu.2026.1871586 (PMC13341674; doi:10.3389/fimmu.2026.1871586)
Supplement: Supplementary file 2 [file Table1.xlsx]

## Sheet: Supplementary table 1
Supplementary Table 1. Details of antibodies used for flow cytometry
Target	Clone	Flurochrome	Supplier	Catlog No.
CD16/32 Fc block	S17011E	/	BioLegend	156604
Live/Dead dye	/	Alexa Fluor 700	BD Bioscience	564997
CD45	30-F11	APC/Cyanine7	BioLegend	103116
CD3	17A2	Brilliant Violet 510	BioLegend	100233
CD4	GK1.5	Brilliant Violet 421	BioLegend	100437
CD8a	53-6.7	PerCP/Cyanine5.5	BioLegend	100734
PD-1(CD279)	J43(RUO)	Brilliant Violet 650	BD Biosciences	744546
FoxP3	FJK-16s	PE	eBioscience	12-5773-82
Ki-67	16A8	PE/ Cyanine7	BioLegend	652425
IFN-γ	XMG1.2	FITC	BioLegend	505806
