# Supplementary material for: Fecal microbiome and metabolome dynamics during immunotherapy-based total neoadjuvant therapy in rectal cancer: associations with treatment response and toxicity
Source: Front Immunol. 2026 Jun 24;17:1871586. doi: 10.3389/fimmu.2026.1871586 (PMC13341674; doi:10.3389/fimmu.2026.1871586)
Supplement: Supplementary file 3 [file Table2.xlsx]

## Sheet: Supplementary Table 2
Supplementary Table 2. Sample distribution and gut microbiome comparison between TORCH treatment-sequence arms across sampling timepoints.
Timepoint	Arm-A n (%)	Arm-B, n (%)	total	Shannon P	Gini-Simpson P	PERMANOVA R2	PERMANOVA P
Pre	24	20	44	0.54	0.57	0.01	0.855
Mid	23	14	37	0.94	0.77	0.02	0.605
Post	10	11	21	0.39	0.43	0.04	0.515
Note: The distribution of samples from the two arms across timepoints was calculated by Pearson’s chi-square test (χ² = 1.205, df = 2, P = 0.547).
