# Supplementary material for: Fecal microbiome and metabolome dynamics during immunotherapy-based total neoadjuvant therapy in rectal cancer: associations with treatment response and toxicity
Source: Front Immunol. 2026 Jun 24;17:1871586. doi: 10.3389/fimmu.2026.1871586 (PMC13341674; doi:10.3389/fimmu.2026.1871586)
Supplement: Supplementary file 4 [file Table3.xlsx]

## Sheet: Supplementary Table 3
Supplementary Table 3. Metabolites that significantly changed over the course of iTNT.
Metabolite	Superclass	Class	HMDBID	KEGGID	Coefficient	Standard Error	p-value	q-value
L-Leucyl-L-leucine methyl ester	Organic acids and derivatives	Carboxylic acids and derivatives	NA	NA	-0.0619433	0.00832739	3.59e-11	1.77e-08
17.beta.-Dihydroequilenin	Unknown	-	NA	NA	-0.078609	0.0111319	2.18e-09	5.01e-07
Dioctyl phthalate	Unknown	-	NA	C14227	0.0351349	0.00526702	3.05e-09	5.01e-07
Acylcarnitine 9:0	Lipids and lipid-like molecules	Fatty Acyls	HMDB06320;HMDB13288	C02301	0.11325	0.0169022	4.86e-09	5.99e-07
Ricinoleic acid methyl ester	Unknown	-	NA	NA	0.0433847	0.00689678	8.41e-09	8.29e-07
L-5-Oxoproline	Organic acids and derivatives	Carboxylic acids and derivatives	HMDB0000267	C01879	-0.0590326	0.00929892	1.34e-08	1.1e-06
Acylcarnitine 14:1	Lipids and lipid-like molecules	Fatty Acyls	HMDB02014	C02301	0.105681	0.0184401	2.17e-07	1.53e-05
Acylcarnitine 16:2	Lipids and lipid-like molecules	Fatty Acyls	-	C02301	0.106162	0.0187482	3.49e-07	2.15e-05
C17_Sphingosine	Unknown	-	NA	NA	0.0802281	0.0144105	4.33e-07	2.37e-05
(1xi,3xi)-1,2,3,4-Tetrahydro-1-methyl-beta-carboline-3-carboxylic acid	Alkaloids and derivatives	Harmala alkaloids	HMDB0037942	null	-0.0634155	0.0110513	5.34e-07	2.48e-05
4-Methyl-5-thiazoleethanol	Organoheterocyclic compounds	Azoles	HMDB0032985	C04294	-0.0495065	0.00876274	5.56e-07	2.48e-05
L-Glutamine	Organic acids and derivatives	Carboxylic acids and derivatives	HMDB0000641	C00064	0.0366275	0.00666646	6.03e-07	2.48e-05
5-Methylfuran-2-carboxylic acid	Organoheterocyclic compounds	Furans	HMDB0059735	null	-0.0564333	0.0104781	6.64e-07	2.52e-05
Nigellidine	Organoheterocyclic compounds	Benzopyrazoles	HMDB0041061	null	0.0832756	0.0154395	7.82e-07	2.75e-05
Docosatrienoic acid	Lipids and lipid-like molecules	Fatty Acyls	HMDB0002823	NA	0.0339418	0.00643449	1.15e-06	3.54e-05
Oxymorphone	Benzenoids	Phenanthrenes and derivatives	HMDB0015323	C08019	-0.0373507	0.00666999	1.08e-06	3.54e-05
Sebacic acid	Lipids and lipid-like molecules	NA	HMDB0000792	C08277	-0.0454793	0.00858621	1.94e-06	5.63e-05
Cyclo-prolylglycine	Organic acids and derivatives	Carboxylic acids and derivatives	NA	NA	-0.0651422	0.0127901	2.58e-06	7.07e-05
CocamidopropylBetaine	Unknown	-	NA	NA	-0.0817413	0.0159542	3.02e-06	7.46e-05
N-Acetyl-L-tyrosine	Organic acids and derivatives	Carboxylic acids and derivatives	HMDB0000866	C01657	0.0310815	0.00610225	2.93e-06	7.46e-05
Phenylacetyl-L-glutamine	Organic acids and derivatives	Carboxylic acids and derivatives	HMDB0006344	C04148	-0.0636974	0.0129893	4.82e-06	0.000113184
Termitomycamide E	Unknown	-	NA	NA	0.0387288	0.00792728	5.43e-06	0.000121773
Rishitin	Organooxygen compounds	Alcohols and polyols	HMDB0035593	C09715	-0.040629	0.00832415	6.58e-06	0.000141128
1-(2,2,2-Trifluoroethyl)-4-piperidinylamine	Unknown	-	NA	NA	0.0351287	0.0074286	7.42e-06	0.000152372
Hesperetin	Phenylpropanoids and polyketides	Flavonoids	HMDB0005782	C01709	0.0598952	0.0126387	8.82e-06	0.000173916
Traumatic acid	Lipids and lipid-like molecules	Fatty Acyls	HMDB0000933	C16308	-0.037632	0.00771808	1e-05	0.000190346
.alpha.-L-Glu-L-Tyr	Organic acids and derivatives	Carboxylic acids and derivatives	HMDB0028831	NA	0.026192	0.005579	1.28e-05	0.000233651
Xanthosine	Nucleosides, nucleotides, and analogues	Purine nucleosides	HMDB0000299	C01762	-0.0603898	0.0127809	1.45e-05	0.000255263
DL-5-Hydroxylysine	Organic acids and derivatives	Carboxylic acids and derivatives	NA	NA	0.0496753	0.0108182	1.52e-05	0.000259145
Hydroxyprolyl-Hydroxyproline	Organic acids and derivatives	Carboxylic acids and derivatives	HMDB0028864	null	-0.0330902	0.00719237	1.68e-05	0.000276901
Taxol side chain diol	Unknown	-	NA	NA	0.0701232	0.0158295	2.7e-05	0.000429779
3-Hydroxysebacic acid	Organic acids and derivatives	Hydroxy acids and derivatives	HMDB0000350	null	-0.0248286	0.00552526	3.04e-05	0.000464503
3,4-Methylenesebacic acid	Lipids and lipid-like molecules	Fatty Acyls	HMDB0059729	null	-0.025893	0.00584508	3.11e-05	0.000464503
Dodecanedioic acid	Lipids and lipid-like molecules	Fatty Acyls	HMDB0000623	C02678	-0.0727026	0.0162713	3.51e-05	0.000509495
Palmitoylcarnitine	Lipids and lipid-like molecules	Fatty Acyls	HMDB0000222	C02990	0.0638009	0.0144513	3.95e-05	0.000557002
N-lactoyl-Leucine	Organic acids and derivatives	Carboxylic acids and derivatives	HMDB0062176	null	0.0446571	0.0103092	4.58e-05	0.000626899
Propamocarb	Unknown	-	NA	NA	0.0432453	0.00996158	4.76e-05	0.000633599
Antazoline	Benzenoids	Benzene and substituted derivatives	HMDB0015689	NA	0.0323359	0.00766523	5.41e-05	0.000702248
Undecanedioic acid	Lipids and lipid-like molecules	Fatty Acyls	HMDB0000888	null	-0.0366261	0.00847059	5.56e-05	0.000703442
L-Homophenylalanine	Organic acids and derivatives	Carboxylic acids and derivatives	NA	C17235	-0.0422466	0.0101052	6.24e-05	0.000758902
Trimethylamine N-oxide	Organic nitrogen compounds	Organonitrogen compounds	HMDB0000925	C01104	0.0218615	0.00523308	6.31e-05	0.000758902
Suberic acid	Lipids and lipid-like molecules	Fatty Acyls	HMDB0000893	C08278	-0.0271139	0.00645953	8.23e-05	0.000966162
Styrene	Benzenoids	Benzene and substituted derivatives	HMDB0034240	C07083	0.0489514	0.0118969	9.61e-05	0.00110216
cis-5-Decenedioic acid	Lipids and lipid-like molecules	Fatty Acyls	HMDB0013227	null	-0.029879	0.00726687	0.000102916	0.00115312
Phenylmethyl benzeneacetate	Benzenoids	Benzene and substituted derivatives	HMDB0033251	null	0.0258901	0.00643788	0.000130105	0.00142537
dimethadione	Organoheterocyclic compounds	Azolidines	HMDB0061093	null	-0.0360195	0.00896885	0.0001438	0.00148054
Methoxsalen	Phenylpropanoids and polyketides	Coumarins and derivatives	HMDB0014693	C01864	-0.040569	0.0101258	0.000138628	0.00148054
Urocanic acid	Organoheterocyclic compounds	Azoles	HMDB0000301	C00785	-0.0287831	0.00719963	0.00014415	0.00148054
cis-5,8,11,14-Eicosatetraenoic acid	Lipids and lipid-like molecules	Fatty Acyls	HMDB0001043	C00219	0.0334892	0.0085821	0.000172993	0.00174052
C18_Sphingosine	Unknown	-	NA	NA	0.0495362	0.0125033	0.000182096	0.00179546
Sulfanilamide	Benzenoids	Benzene and substituted derivatives	HMDB0014404	C07458	0.0536768	0.0135435	0.000187722	0.00181465
Acylcarnitine 12:1	Lipids and lipid-like molecules	Fatty Acyls	-	C02301	0.0727547	0.0188362	0.000227058	0.00211412
LysoPE 14:0	Lipids and lipid-like molecules	Glycerophospholipids	HMDB11470;HMDB11500	C04438	-0.044245	0.0114017	0.000227279	0.00211412
Asp-Val	Organic acids and derivatives	Carboxylic acids and derivatives	HMDB0028766	NA	-0.0369232	0.00948973	0.000240779	0.00219822
Inosine	Nucleosides, nucleotides, and analogues	Purine nucleosides	HMDB0000195	C00294	-0.0276444	0.00715201	0.000259816	0.0022873
L-Carnitine	Organic nitrogen compounds	Organonitrogen compounds	HMDB0000062	C00318	0.0355757	0.00932009	0.000259432	0.0022873
Acylcarnitine 16:1	Lipids and lipid-like molecules	Fatty Acyls	HMDB06317	C02301	0.0610273	0.015959	0.000269831	0.0023338
3-(2-Furanylmethyl)-1H-pyrrole	Organoheterocyclic compounds	Pyrroles	HMDB0040011	null	-0.0442678	0.0113629	0.000280385	0.00238327
Phenylalanine	Organic acids and derivatives	Carboxylic acids and derivatives	HMDB0000159	C00079	0.0130979	0.00349132	0.000294826	0.00246355
N-Acetyldihydrosphingosine	Unknown	-	NA	NA	-0.0411005	0.0109437	0.000366476	0.00301121
2-Indolinone	Unknown	-	NA	NA	-0.0570789	0.0154967	0.000498693	0.00390247
Adenosine	Nucleosides, nucleotides, and analogues	Purine nucleosides	HMDB0000050	C00212	-0.0332095	0.00909193	0.00049099	0.00390247
N-lactoyl-Tyrosine	Organic acids and derivatives	Carboxylic acids and derivatives	HMDB0062177	null	-0.0266195	0.00717478	0.000492349	0.00390247
1,1'-[1,12-Dodecanediylbis(oxy)]bisbenzene	Benzenoids	Phenol ethers	HMDB0039760	null	0.0310519	0.00851872	0.000523914	0.00403578
DL-2-Aminooctanoic acid	Organic acids and derivatives	Carboxylic acids and derivatives	HMDB0000991	null	-0.0623179	0.0173225	0.000584246	0.00439252
Heptadecasphinganine	Unknown	-	NA	NA	0.0307781	0.0085248	0.000596955	0.00439252
p-Cresol	Benzenoids	Phenols	HMDB0001858	C01468	-0.0380978	0.0106009	0.000590789	0.00439252
4-Hydroxybenzaldehyde	Organic oxygen compounds	Organooxygen compounds	HMDB0011718	C00633	0.014921	0.00422431	0.00068354	0.00495566
2,6-Diisopropylnaphthalene	Benzenoids	Naphthalenes	HMDB0059902	null	-0.0425003	0.0121601	0.00070796	0.00501767
Lysine	Organic acids and derivatives	Carboxylic acids and derivatives	HMDB0000182	C00047	0.021473	0.00609614	0.000712448	0.00501767
Glycerol 1-hexadecanoate	Lipids and lipid-like molecules	Glycerolipids	HMDB0031074	null	0.0268932	0.00772296	0.000738902	0.00513069
Catechol	Benzenoids	Phenols	HMDB0000957	C00090	0.0308892	0.00861482	0.000784853	0.00537406
Methylpyrazine	Organoheterocyclic compounds	Diazines	HMDB0033112	null	0.0453918	0.0129209	0.000804177	0.00543095
Acylcarnitine 14:0	Lipids and lipid-like molecules	Fatty Acyls	HMDB05066	C02301	0.0589063	0.0168045	0.000820454	0.005466
1-hydroxyhexanoylglycine	Organic acids and derivatives	Carboxylic acids and derivatives	HMDB0094718	null	-0.0248426	0.0070367	0.000841472	0.0054719
1,2,3-Trihydroxybenzene	Benzenoids	Benzene and substituted derivatives	HMDB0013674	C01108	0.0379358	0.0110393	0.000859991	0.0054719
Val-Thr	Organic acids and derivatives	Carboxylic acids and derivatives	HMDB0029137	NA	0.0261635	0.0075447	0.000865736	0.0054719
Vanilloylglycine	Benzenoids	Benzene and substituted derivatives	HMDB0060026	null	0.0423747	0.0123298	0.000859031	0.0054719
1-Acetyl-4-piperidinamine	Unknown	-	NA	NA	-0.0433847	0.0123882	0.000891486	0.00556332
Dodemorph	Unknown	-	NA	C18786	0.0428222	0.0123521	0.000943588	0.00581486
2,4,12-Octadecatrienoic acid isobutylamide	Lipids and lipid-like molecules	Fatty Acyls	HMDB0032033	null	-0.0365756	0.0106117	0.000999711	0.00601045
Acylcarnitine 16:4	Lipids and lipid-like molecules	Fatty Acyls	-	C02301	0.0418242	0.0121486	0.000999441	0.00601045
L-cis-Cyclo(aspartylphenylalanyl)	Organic acids and derivatives	Carboxylic acids and derivatives	HMDB0031360	null	-0.024933	0.00757974	0.00138685	0.00823755
Cytosine	Organoheterocyclic compounds	Diazines	HMDB0000630	C00380	-0.0322884	0.00979678	0.00150312	0.0088219
2-Hexyldecanoic acid	Unknown	-	NA	NA	0.0295626	0.00909631	0.00157292	0.00912291
Acylcarnitine 17:0	Lipids and lipid-like molecules	Fatty Acyls	HMDB06210	C02301	0.0425099	0.0128989	0.00167849	0.00962202
Taurine	Organic acids and derivatives	Organic sulfonic acids and derivatives	HMDB0000251	C00245	0.0380362	0.0116909	0.00171169	0.00969959
Phe-Val	Organic acids and derivatives	Carboxylic acids and derivatives	HMDB0029008	NA	-0.0227602	0.00703165	0.00180094	0.0100894
Isoleucyl-Asparagine	Organic acids and derivatives	Carboxylic acids and derivatives	HMDB0028902	null	-0.0291538	0.00911063	0.00184207	0.0102038
Citalopram	Benzenoids	Benzene and substituted derivatives	HMDB0005038	C07572	-0.0435196	0.0134356	0.00204153	0.0110423
DL-Isocitric acid lactone	Unknown	-	NA	NA	0.0379942	0.0118719	0.00202646	0.0110423
L-Glutamic acid	Organic acids and derivatives	Carboxylic acids and derivatives	HMDB0000148	C00025	-0.0199854	0.00626353	0.00206064	0.0110423
3-Acetyl-7-diethylaminocoumarin	Phenylpropanoids and polyketides	Coumarins and derivatives	NA	NA	-0.0417198	0.0130896	0.00209037	0.0110812
7,12-Dimethylbenz[a]anthracene	Benzenoids	Phenanthrenes and derivatives	HMDB0062429	C19488	-0.041764	0.0132548	0.00214802	0.0111471
Arg-Leu	Organic acids and derivatives	Carboxylic acids and derivatives	HMDB0028713	NA	-0.025132	0.00793011	0.00214598	0.0111471
Leucyl-Isoleucine	Organic acids and derivatives	Carboxylic acids and derivatives	HMDB0028932	null	-0.0232711	0.00741315	0.00240064	0.0123283
Acylcarnitine 15:2	Lipids and lipid-like molecules	Fatty Acyls	-	C02301	-0.0328962	0.0105145	0.00246327	0.0123917
trans-Traumatic acid	Lipids and lipid-like molecules	Fatty Acyls	HMDB0000933	C16308	-0.0423715	0.0134233	0.00244016	0.0123917
N-Acetylproline	Organic acids and derivatives	Carboxylic acids and derivatives	HMDB0094701	null	0.0215622	0.00683545	0.00252411	0.0124438
Thymine	Organoheterocyclic compounds	Diazines	HMDB0000262	C00178	-0.0199903	0.00639553	0.00250915	0.0124438
L-Aspartic acid	Organic acids and derivatives	Carboxylic acids and derivatives	HMDB0000191	C00049	0.0190332	0.00612269	0.00265187	0.0129443
Testosterone cypionate	Unknown	-	NA	C08156	0.0244621	0.00795975	0.00288066	0.0139232
2-Phenylacetamide	Benzenoids	Benzene and substituted derivatives	HMDB0010715	C02505	0.0132032	0.00432157	0.00299281	0.0143248
Glu-Phe	Organic acids and derivatives	Carboxylic acids and derivatives	HMDB0029156	NA	0.0282916	0.0093339	0.00310293	0.0147091
Trigonelline	Alkaloids and derivatives	null	HMDB0000875	C01004	-0.0266503	0.00873424	0.0032369	0.015198
O-Benzyl-L-serine	Unknown	-	NA	NA	-0.0354909	0.0117661	0.00338215	0.0157302
D-(-)-Quinic acid	Organic oxygen compounds	NA	HMDB0003072	C06746	0.029826	0.00989769	0.00347319	0.0160027
Deoxyinosine	Nucleosides, nucleotides, and analogues	Purine nucleosides	HMDB0000071	C05512	-0.0343593	0.0115853	0.00377618	0.0170794
Gly-Tyr	Organic acids and derivatives	Carboxylic acids and derivatives	NA	NA	-0.0201233	0.00678222	0.00376147	0.0170794
Stearamide	Lipids and lipid-like molecules	Fatty Acyls	HMDB0034146	C13846	-0.0221711	0.00749049	0.00405758	0.0181853
9,10-DiHODE	Lipids and lipid-like molecules	Fatty Acyls	HMDB0010221	null	-0.0215766	0.00727332	0.00416265	0.0184881
Tyrosine	Organic acids and derivatives	Carboxylic acids and derivatives	HMDB0000158	C00082	0.0119338	0.00407079	0.00433135	0.0190657
Leu-Phe	Organic acids and derivatives	Carboxylic acids and derivatives	HMDB0013243	NA	-0.017611	0.00597949	0.00437066	0.0190684
3-Oxo-4,6-choladienoic acid	Lipids and lipid-like molecules	Sterol Lipids	HMDB0000476	null	0.0345547	0.0117321	0.00446589	0.019313
Glu-Leu	Organic acids and derivatives	Carboxylic acids and derivatives	HMDB0028823	NA	0.0151349	0.00517551	0.00469416	0.0201236
(3S,6E,10E)-1,6,10,14-Phytatetraen-3-ol	Lipids and lipid-like molecules	Prenol lipids	HMDB0035083	null	-0.0345829	0.011917	0.00491119	0.0208726
D-Gluconic acid	Organic oxygen compounds	NA	HMDB0000625	C00257	0.0277978	0.00965676	0.00522861	0.0220317
Pyrrolidine	Organoheterocyclic compounds	Pyrrolidines	HMDB0031641	null	0.0101216	0.00355512	0.00535573	0.0223761
1H-Indole-3-propanoic acid	Organoheterocyclic compounds	Indoles and derivatives	NA	NA	-0.0289928	0.0101794	0.00565312	0.0234201
Acylcarnitine 15:0	Lipids and lipid-like molecules	Fatty Acyls	-	C02301	0.0310542	0.0108485	0.00587863	0.0239518
Formiminoglutamic acid	Organic acids and derivatives	Carboxylic acids and derivatives	HMDB0000854	C00439	-0.0353087	0.0124152	0.00584169	0.0239518
Linoleoyl ethanolamide	Organic nitrogen compounds	Organonitrogen compounds	HMDB0012252	NA	0.050724	0.0178483	0.00596133	0.0240896
Xanthurenic acid	Organoheterocyclic compounds	Quinolines and derivatives	HMDB0000881	C02470	-0.0223956	0.00788635	0.00605469	0.024268
O-Desmethyl-cis-tramadol	Unknown	-	NA	NA	0.0167211	0.00592966	0.00615973	0.0244899
Ethylmalonic acid	Lipids and lipid-like molecules	Fatty Acyls	HMDB0000622	NA	-0.0227779	0.00806049	0.00626497	0.0247091
7.alpha.-Hydroxy-4-cholesten-3-one	Lipids and lipid-like molecules	Sterol Lipids	HMDB01993	C05455	0.0196707	0.00706074	0.00638658	0.0249888
4-Hydroxyquinoline	Organoheterocyclic compounds	Quinolines and derivatives	NA	NA	-0.0255862	0.00905342	0.00647577	0.0251125
Pyrimidine	Organoheterocyclic compounds	Diazines	HMDB0003361	C00396	0.0248276	0.0088758	0.00652007	0.0251125
Meperidine	Organoheterocyclic compounds	Piperidines	HMDB0014597	C07128	-0.0445968	0.0161022	0.006691	0.025571
Norvaline, 5-phosphono-	Unknown	-	NA	C13734	-0.0503777	0.018115	0.00679003	0.0257499
(-)-Folicanthine	Organoheterocyclic compounds	Indoles and derivatives	HMDB0030198	null	0.0350362	0.0126907	0.00715165	0.0269142
Lumisterol 3	Lipids and lipid-like molecules	Sterol Lipids	HMDB0006505	NA	-0.0187116	0.00680393	0.00735511	0.0274702
Docosapentaenoic acid	Lipids and lipid-like molecules	Fatty Acyls	HMDB0006528	C16513	-0.0383165	0.0140234	0.00743679	0.0275664
1-(2-Furoyl)-4-piperidinamine	Unknown	-	NA	NA	0.0256775	0.00952819	0.00826052	0.0299444
Heptaethylene glycol	Organic oxygen compounds	Organooxygen compounds	HMDB0061835	null	-0.0505219	0.0185298	0.00823061	0.0299444
Physoperuvine	Alkaloids and derivatives	Tropane alkaloids	HMDB0030338	C10864	-0.0321044	0.011857	0.0082232	0.0299444
cis-5,8,11,14,17-Eicosapentaenoic acid	Lipids and lipid-like molecules	Fatty Acyls	HMDB0001999	C06428	0.0251432	0.00943464	0.00897751	0.0323059
Methyl (2E,6Z)-dodecadienoate	Lipids and lipid-like molecules	Fatty Acyls	HMDB0031014	null	0.010864	0.0040557	0.00917629	0.032782
DL-Leu-DL-Val	Organic acids and derivatives	Carboxylic acids and derivatives	NA	NA	-0.0180562	0.00680654	0.00981364	0.0348066
6,10,14-Trimethyl-5,9,13-pentadecatrien-2-one	Lipids and lipid-like molecules	Prenol lipids	HMDB0034495	null	0.0236896	0.00902144	0.00999906	0.0350742
Piperine	Alkaloids and derivatives	null	HMDB0029377	C03882	-0.0546471	0.020597	0.0100314	0.0350742
1,3-Diisopropylbenzene	Benzenoids	Benzene and substituted derivatives	HMDB0013806	null	-0.018408	0.00695635	0.0103929	0.0360823
5,8,11-Eicosatriynoic acid	Lipids and lipid-like molecules	Fatty Acyls	NA	NA	0.0233423	0.00896255	0.0111474	0.0381645
Trp-Pro	Organic acids and derivatives	Carboxylic acids and derivatives	HMDB0029091	NA	0.0204494	0.00783889	0.0110733	0.0381645
N-Acetyl-L-glutamic acid	Organic acids and derivatives	Carboxylic acids and derivatives	HMDB0001138	C00624	-0.0222553	0.00861419	0.0116368	0.0392941
N-Acetyl-L-tyrosine ethyl ester	Organic acids and derivatives	Carboxylic acids and derivatives	NA	NA	0.0277918	0.0107516	0.0116096	0.0392941
Cytokinin B	Organoheterocyclic compounds	Imidazopyrimidines	HMDB0039238	C11263	-0.0333707	0.0129226	0.0117491	0.0394036
Malondialdehyde	Organic oxygen compounds	Organooxygen compounds	HMDB0006112	C19440	0.0139094	0.00538442	0.0119148	0.0396891
3-Methylindole	Organoheterocyclic compounds	Indoles and derivatives	HMDB0000466	C08313	-0.0258001	0.00999138	0.0121382	0.0401619
Methionine sulfoxide	Organic acids and derivatives	Carboxylic acids and derivatives	HMDB0002005	null	0.0118499	0.00462741	0.0123752	0.0406733
3-Oxo-4-cholestenoic acid	Unknown	-	NA	NA	0.0182603	0.00715083	0.012767	0.041683
cis-12-Octadecenoic acid methyl ester	Lipids and lipid-like molecules	Fatty Acyls	NA	NA	-0.0408773	0.0161124	0.0133189	0.0431988
(alpha-D-mannosyl)7-beta-D-mannosyl-diacetylchitobiosyl-L-asparagine, isoform A (protein)	Organic acids and derivatives	Carboxylic acids and derivatives	HMDB0062251	C01401	0.0134049	0.00532027	0.0137031	0.0441545
(2S,2'S)-Pyrosaccharopine	Organic acids and derivatives	Carboxylic acids and derivatives	HMDB0038676	null	-0.0166606	0.00655042	0.0139755	0.0447398
Urolithin C	Phenylpropanoids and polyketides	Coumarins and derivatives	HMDB0029218	null	-0.0375141	0.015104	0.0150784	0.0478606
Val-Ala	Organic acids and derivatives	Carboxylic acids and derivatives	HMDB0029120	NA	-0.0163051	0.00659728	0.0151445	0.0478606
4-(3-Pyridyl)-3-butenoic acid	Organoheterocyclic compounds	Pyridines and derivatives	HMDB0001424	null	0.0247149	0.010006	0.0156998	0.0492993
8-Hydroxy-7-methylguanine	Organoheterocyclic compounds	Imidazopyrimidines	HMDB0006037	null	-0.0317439	0.0128162	0.0158066	0.0493207
