# Supplementary material for: Fecal microbiome and metabolome dynamics during immunotherapy-based total neoadjuvant therapy in rectal cancer: associations with treatment response and toxicity
Source: Front Immunol. 2026 Jun 24;17:1871586. doi: 10.3389/fimmu.2026.1871586 (PMC13341674; doi:10.3389/fimmu.2026.1871586)
Supplement: Supplementary file 5 [file Table4.xlsx]

## Sheet: Supplementary Table 4
Supplementary Table 4. Partial Mantel analyses for toxicity-associated microbial features.
Indices	Genera	partial_mantel_r	partial_mantel_P
GI	Bacteroides	-0.00961664	0.5393
GI	Prevotella	-0.01851	0.562
GI	Alistipes	-0.0680749	0.8955
GI	Faecalibacterium	-0.0443217	0.6496
GI	Escherichia	0.237362	0.0179
GI	Clostridium	-0.0801999	0.9501
GI	Ruminococcus	-0.0694556	0.8902
GI	Parabacteroides	-0.00354139	0.4492
GI	Roseburia	-0.0544154	0.7375
GI	Eubacterium	-0.0660737	0.8527
GI	Blautia	-0.0298205	0.4578
GI	Phascolarctobacterium	0.0335836	0.2098
GI	Oscillibacter	0.0458081	0.2481
GI	Bifidobacterium	-0.0472917	0.5717
GI	Klebsiella	-0.0538221	0.7276
GI	Lachnoclostridium	-0.0587204	0.8465
GI	Sutterella	0.0983454	0.0907
GI	Megamonas	-0.0572463	0.841
GI	Odoribacter	0.133711	0.0761
GI	Dialister	-0.00988293	0.4271
GI	Akkermansia	-0.0367633	0.4591
GI	Subdoligranulum	-0.0729055	0.8345
GI	Flavonifractor	-0.0360249	0.4746
GI	Collinsella	-0.0613417	0.8944
GI	Bilophila	0.0564036	0.2001
GI	Dorea	-0.0485361	0.7235
GI	Parasutterella	0.296585	0.0067
GI	Veillonella	0.276069	0.0106
GI	Coprococcus	-0.0743791	0.8522
GI	Paraprevotella	-0.0174297	0.3983
WBC	Bacteroides	0.0253495	0.2888
WBC	Prevotella	0.0374923	0.2872
WBC	Alistipes	-0.0248486	0.5761
WBC	Faecalibacterium	0.0227917	0.3281
WBC	Escherichia	-0.132722	0.9596
WBC	Clostridium	-0.0691817	0.8305
WBC	Ruminococcus	-0.0738154	0.7423
WBC	Parabacteroides	-0.0564214	0.7459
WBC	Roseburia	0.0757511	0.2361
WBC	Eubacterium	0.0439976	0.2725
WBC	Blautia	0.16711	0.1093
WBC	Phascolarctobacterium	0.170769	0.032
WBC	Oscillibacter	0.00435326	0.4311
WBC	Bifidobacterium	0.020639	0.3767
WBC	Klebsiella	-0.0759662	0.7578
WBC	Lachnoclostridium	0.0650185	0.2702
WBC	Sutterella	0.155153	0.0427
WBC	Megamonas	-0.0318757	0.5322
WBC	Odoribacter	0.0154241	0.3932
WBC	Dialister	-0.00802212	0.484
WBC	Akkermansia	0.159542	0.0679
WBC	Subdoligranulum	0.00910841	0.4126
WBC	Flavonifractor	-0.0855424	0.7634
WBC	Collinsella	0.0559199	0.2445
WBC	Bilophila	-0.086617	0.8908
WBC	Dorea	0.162506	0.1025
WBC	Parasutterella	-0.0647674	0.6281
WBC	Veillonella	-0.0739437	0.6864
WBC	Coprococcus	-0.0102104	0.5027
WBC	Paraprevotella	-0.0536811	0.6385
NEU	Bacteroides	-0.0425684	0.7667
NEU	Prevotella	0.111605	0.1109
NEU	Alistipes	-0.0415586	0.6178
NEU	Faecalibacterium	0.00506797	0.329
NEU	Escherichia	-0.133632	0.9762
NEU	Clostridium	-0.017022	0.502
NEU	Ruminococcus	-0.0760074	0.7217
NEU	Parabacteroides	-0.0850816	0.8632
NEU	Roseburia	-0.0236156	0.4401
NEU	Eubacterium	0.183196	0.0653
NEU	Blautia	0.0416222	0.2
NEU	Phascolarctobacterium	0.0932033	0.1163
NEU	Oscillibacter	0.0725247	0.215
NEU	Bifidobacterium	0.083391	0.1961
NEU	Klebsiella	-0.0876196	0.8209
NEU	Lachnoclostridium	0.0940746	0.1753
NEU	Sutterella	0.0224607	0.3434
NEU	Megamonas	0.0064683	0.3421
NEU	Odoribacter	-0.0138242	0.4366
NEU	Dialister	0.0157478	0.3379
NEU	Akkermansia	-0.0664694	0.6547
NEU	Subdoligranulum	-0.025909	0.5239
NEU	Flavonifractor	-0.00505145	0.3501
NEU	Collinsella	-0.0618129	0.6618
NEU	Bilophila	-0.101491	0.9409
NEU	Dorea	0.0291073	0.2429
NEU	Parasutterella	-0.0674246	0.7219
NEU	Veillonella	-0.0574063	0.595
NEU	Coprococcus	-0.0476084	0.6034
NEU	Paraprevotella	0.0211215	0.3094
PLT	Bacteroides	0.13618	0.0294
PLT	Prevotella	0.210717	0.0347
PLT	Alistipes	-0.0787226	0.8747
PLT	Faecalibacterium	0.0230508	0.2531
PLT	Escherichia	-0.0668575	0.6831
PLT	Clostridium	-0.0270355	0.5565
PLT	Ruminococcus	-0.037519	0.5047
PLT	Parabacteroides	0.00163153	0.3911
PLT	Roseburia	-0.0650122	0.7058
PLT	Eubacterium	-0.0808676	0.8521
PLT	Blautia	-0.0324608	0.4691
PLT	Phascolarctobacterium	0.045491	0.1991
PLT	Oscillibacter	-0.0675708	0.7073
PLT	Bifidobacterium	-0.0432245	0.5431
PLT	Klebsiella	-0.0489489	0.5786
PLT	Lachnoclostridium	-0.0608603	0.6694
PLT	Sutterella	0.0257217	0.2823
PLT	Megamonas	-0.0794302	0.8386
PLT	Odoribacter	-0.0779483	0.7739
PLT	Dialister	-0.0950539	0.8548
PLT	Akkermansia	-0.0485952	0.5757
PLT	Subdoligranulum	-0.0299168	0.5008
PLT	Flavonifractor	-0.0788511	0.7987
PLT	Collinsella	-0.00411039	0.3514
PLT	Bilophila	0.00404737	0.3624
PLT	Dorea	-0.0115988	0.3587
PLT	Parasutterella	-0.0634999	0.7256
PLT	Veillonella	-0.0432965	0.5279
PLT	Coprococcus	-0.0969147	0.881
PLT	Paraprevotella	-0.114792	0.9732
Hb	Bacteroides	0.0752847	0.1219
Hb	Prevotella	-0.105211	0.8966
Hb	Alistipes	0.0700607	0.1835
Hb	Faecalibacterium	-0.0760229	0.7541
Hb	Escherichia	0.0252561	0.3127
Hb	Clostridium	-0.0695739	0.7897
Hb	Ruminococcus	-0.0676496	0.6649
Hb	Parabacteroides	0.0267202	0.3151
Hb	Roseburia	-0.00332015	0.3521
Hb	Eubacterium	-0.0813667	0.8124
Hb	Blautia	-0.0718716	0.73
Hb	Phascolarctobacterium	-0.10426	0.9535
Hb	Oscillibacter	-0.0771885	0.7191
Hb	Bifidobacterium	0.0022456	0.3518
Hb	Klebsiella	0.329481	0.027
Hb	Lachnoclostridium	0.0910519	0.1659
Hb	Sutterella	0.163446	0.0741
Hb	Megamonas	-0.147216	0.9913
Hb	Odoribacter	-0.0832732	0.7466
Hb	Dialister	-0.119314	0.9208
Hb	Akkermansia	-0.0745101	0.6958
Hb	Subdoligranulum	-0.0941988	0.8278
Hb	Flavonifractor	0.104215	0.1551
Hb	Collinsella	-0.121116	0.9786
Hb	Bilophila	-0.0466551	0.6418
Hb	Dorea	-0.0784261	0.7509
Hb	Parasutterella	0.0471109	0.1713
Hb	Veillonella	0.0755447	0.165
Hb	Coprococcus	-0.165495	0.9999
Hb	Paraprevotella	-0.0934674	0.814
