# Supplementary material for: Fecal microbiome and metabolome dynamics during immunotherapy-based total neoadjuvant therapy in rectal cancer: associations with treatment response and toxicity
Source: Front Immunol. 2026 Jun 24;17:1871586. doi: 10.3389/fimmu.2026.1871586 (PMC13341674; doi:10.3389/fimmu.2026.1871586)
Supplement: Supplementary file 6 [file Table5.xlsx]

## Sheet: Supplementary Table 5
Supplementary Table 5. metabolites with significant correlations of hematological toxicities.
Correlation	R	Pvalue	Metabolites	KEGGID	Type
WBC	0.311817	0.0393508	Pyrrolidine	NA	Organoheterocyclic compounds
WBC	0.399365	0.00724021	Crotonic acid	NA	Lipids
WBC	0.302928	0.0456313	Choline	C00114	Others
WBC	-0.350476	0.0196802	6-Hydroxynicotinic acid	C01020	Organoheterocyclic compounds
WBC	-0.300035	0.0478423	3-Methyldioxyindole	C05834	Organoheterocyclic compounds
WBC	-0.386244	0.00960732	2-Hydroxy-3-methyl-9H-carbazole	NA	Organoheterocyclic compounds
WBC	-0.303281	0.0453675	Thr-Leu	NA	Carboxylic acids
WBC	-0.378342	0.0113316	Linalyl caprylate	NA	Lipids
WBC	-0.311323	0.0396801	9-Oxo-11-(3-pentyl-2-oxiranyl)-10E-undecenoic acid	NA	Others
WBC	-0.324727	0.0315043	Ile-Trp	NA	Carboxylic acids
WBC	0.312875	0.0386527	Acylcarnitine 14:0	C02301	Lipids
WBC	-0.461305	0.00162336	3-Oxo-4-cholestenoic acid	NA	Others
WBC	-0.360494	0.0162234	13'-Hydroxy-alpha-tocotrienol	NA	Lipids
WBC	0.318589	0.035056	3-Hydroxyoleylcarnitine	NA	Lipids
WBC	-0.30702	0.0426461	2-Piperidinecarboxylic acid, 1-(3,3-dimethyl-1,2-dioxopentyl)-, (1R)-1-(3-aminophenyl)-3-(3,4-dimethoxyphenyl)propyl ester, (2S)-	NA	Others
WBC	0.309489	0.040923	3-Aminopentanoic acid	NA	Others
WBC	-0.318307	0.0352269	Adipic acid	C06104	Lipids
WBC	0.388148	0.00922711	Ala-Ala	C00993	Carboxylic acids
WBC	0.340035	0.0239226	Alpha-L-fucose	NA	Organic oxygen compounds
WBC	-0.393087	0.00830107	Polyethylene, oxidized	NA	Lipids
WBC	-0.302716	0.0457902	16-Hydroxyhexadecanoic acid	NA	Lipids
WBC	0.357108	0.0173293	20-COOH-10,11-dihydro-LTB4	NA	Lipids
WBC	-0.365926	0.0145743	3b-Hydroxy-5-cholenoic acid	NA	Lipids
WBC	0.32127	0.0334662	N-Oleoyl phenylalanine	NA	Carboxylic acids
WBC	-0.307161	0.042546	Ustiloxin D	NA	Carboxylic acids
NEU	-0.339126	0.0243257	4-Carboxypyrazole	NA	Organoheterocyclic compounds
NEU	-0.325211	0.0312373	2-Aminoheptanoate	NA	Carboxylic acids
NEU	-0.385817	0.00969424	1,3-Diisopropylbenzene	NA	Benzenoids
NEU	-0.390974	0.00868699	2-Hydroxy-3-methyl-9H-carbazole	NA	Organoheterocyclic compounds
NEU	0.339621	0.0241057	Vanilloylglycine	NA	Benzenoids
NEU	-0.308682	0.0414795	Thr-Leu	NA	Carboxylic acids
NEU	-0.300418	0.0475453	Adenosine	C00212	Others
NEU	0.326765	0.0303928	Genistein	C06563	Others
NEU	0.314827	0.0373912	Propylthiouracil N-.beta.-D-glucuronide	NA	Others
NEU	0.344848	0.0218808	1,1'-[1,12-Dodecanediylbis(oxy)]bisbenzene	NA	Benzenoids
NEU	0.303526	0.045185	Pyrasulfotole	NA	Others
NEU	0.324999	0.0313539	LysoPC 16:0	C04230	Lipids
NEU	0.314827	0.0373912	LysoPC 18:1	C04230	Lipids
NEU	0.325211	0.0312373	3-Hydroxy-3-methylglutaric acid	C03761	Lipids
NEU	0.395706	0.00784317	1-Isothiocyanato-7-(methylthio)heptane	NA	Others
NEU	-0.350004	0.0198572	Polyethylene, oxidized	NA	Lipids
NEU	0.360176	0.0163246	Naringenin	C00509	Others
NEU	0.327189	0.0301658	Epigallocatechin	C09727	Others
NEU	0.360953	0.0160781	Epitestosterone sulfate	NA	Lipids
Hb	0.332123	0.0276249	Isothiocyanatocyclopropane	NA	Others
Hb	0.352643	0.0188844	Choline	C00114	Others
Hb	0.320135	0.0341316	Homocysteine thiolactone	NA	Carboxylic acids
Hb	0.340726	0.0236204	N,N-Dimethylbenzylamine	NA	Others
Hb	0.314283	0.0377397	Ethyl furoate	NA	Organoheterocyclic compounds
Hb	-0.313437	0.0382863	N-Acetylcadaverine	NA	Carboxylic acids
Hb	-0.324225	0.0317829	Formiminoglutamic acid	C00439	Carboxylic acids
Hb	-0.364771	0.0149125	3,4,5,6-Tetrahydrohippuric acid	NA	Carboxylic acids
Hb	-0.303565	0.045156	Leu-Ala	NA	Carboxylic acids
Hb	-0.452985	0.00201731	3-Phenylpropionylglycine	NA	Organic oxygen compounds
Hb	-0.324014	0.0319011	Prilocaine	C07531	Carboxylic acids
Hb	0.310122	0.04049	Asp-Val	NA	Carboxylic acids
Hb	0.325706	0.0309662	Aspartyl-Isoleucine	NA	Carboxylic acids
Hb	0.355111	0.0180109	Stearamide	C13846	Lipids
Hb	0.313296	0.0383781	Lys-Tyr	NA	Carboxylic acids
Hb	0.301167	0.0469672	1,1'-[1,12-Dodecanediylbis(oxy)]bisbenzene	NA	Benzenoids
Hb	-0.308571	0.0415566	7.alpha.,24(S)-Dihydroxy-4-cholesten-3-one	NA	Others
Hb	-0.3769	0.0116735	Alpha-Tocotrienol	C14153	Lipids
Hb	0.414061	0.00520416	LysoPC 16:0	C04230	Lipids
Hb	0.332123	0.0276249	LysoPC 18:2	C04230	Lipids
Hb	0.351162	0.0194254	LysoPC 18:1	C04230	Lipids
Hb	0.408984	0.00584257	LysoPC 18:0	C04230	Lipids
Hb	-0.313225	0.038424	.gamma.-Hydroxybutyric acid	C00989	Lipids
Hb	-0.308219	0.0418021	(R) 2,3-Dihydroxy-3-methylvalerate	C06007	Lipids
Hb	-0.328527	0.0294585	1,5-Isoquinolinediol	NA	Organoheterocyclic compounds
Hb	0.35638	0.0175751	3-Hydroxymethylglutaric acid	C03761	Lipids
Hb	-0.363149	0.0153986	3-Hydroxyphenyllactate	NA	Others
Hb	-0.388605	0.00913792	16-Hydroxyhexadecanoic acid	NA	Lipids
Hb	0.38515	0.00983169	20-COOH-10,11-dihydro-LTB4	NA	Lipids
Hb	-0.301661	0.0465895	3a,6b,7b,12a-Tetrahydroxy-5b-cholanoic acid	NA	Lipids
Hb	0.353771	0.0184807	Phlorizin	C01604	Others
PLT	0.301311	0.0468568	1-Ethyl-1H-pyrrole-2-carboxaldehyde	NA	Organic oxygen compounds
PLT	-0.415915	0.00498664	Isohomovanillic acid	NA	Benzenoids
PLT	0.305892	0.0434522	4-(Methylamino)-4-(3-pyridyl)butyric acid	NA	Others
PLT	-0.465816	0.00143969	Phe-Ala	NA	Carboxylic acids
PLT	-0.304624	0.0443742	Asparaginyl-Isoleucine	NA	Carboxylic acids
PLT	-0.323301	0.0323015	Valyl-Methionine	NA	Carboxylic acids
PLT	-0.423315	0.00419537	Tyrosyl-Valine	NA	Carboxylic acids
PLT	0.320553	0.0338857	Stearamide	C13846	Lipids
PLT	-0.303848	0.0449454	Glu-Phe	NA	Carboxylic acids
PLT	-0.366014	0.014549	Isocorydine	NA	Others
PLT	0.385467	0.00976624	Stearoyl-L-carnitine	NA	Lipids
PLT	0.37574	0.0119547	3-Hydroxymethylglutaric acid	C03761	Lipids
PLT	-0.313575	0.0381966	Furfuryl isovalerate	NA	Lipids
PLT	-0.305328	0.04386	Polyethylene, oxidized	NA	Lipids
PLT	-0.378348	0.0113303	Phe-Leu	NA	Carboxylic acids
PLT	0.348252	0.0205265	20-COOH-10,11-dihydro-LTB4	NA	Lipids
PLT	-0.329645	0.0288779	3b-Hydroxy-5-cholenoic acid	NA	Lipids
PLT	-0.435438	0.0031349	Corosolic acid	NA	Lipids
PLT	0.326121	0.0307407	Ganoderic acid beta	NA	Lipids
