# Supplementary material for: Fecal microbiome and metabolome dynamics during immunotherapy-based total neoadjuvant therapy in rectal cancer: associations with treatment response and toxicity
Source: Front Immunol. 2026 Jun 24;17:1871586. doi: 10.3389/fimmu.2026.1871586 (PMC13341674; doi:10.3389/fimmu.2026.1871586)
Supplement: Supplementary file 7 [file Table6.xlsx]

## Sheet: Supplementary Table 6
Supplementary Table 6. Original and covariate-adjusted coefficients of metabolite features in hematologic toxicity-related multivariable linear regression models.
Model	Feature	Model type	original P	adjusted P	original β	adjusted β	β Direction
Hb	Aspartyl-Isoleucine	Multivariate Linear Regrassion	0.043	0.063	-0.545	-0.474	consistent
Hb	LysoPC 18:1	Multivariate Linear Regrassion	0.206	0.089	-0.651	-0.901	consistent
WBC	20-COOH-10,11-dihydro-LTB4	Multivariate Linear Regrassion	0.016	0.049	0.51	0.47	consistent
NEU	LysoPC 18:1	Multivariate Linear Regrassion	0.065	0.01	0.664	0.92	consistent
NEU	4-Carboxypyrazole	Multivariate Linear Regrassion	0.16	0.086	-0.241	-0.264	consistent
NEU	2-Hydroxy-3-methyl-9H-carbazole	Multivariate Linear Regrassion	0.043	0.066	-0.376	-0.325	consistent
NEU	LysoPC 16:0	Multivariate Linear Regrassion	0.151	0.038	-0.552	-0.789	consistent
NEU	Thr-Leu	Multivariate Linear Regrassion	0.063	0.395	-0.401	-0.17	consistent
NEU	Pyrasulfotole	Multivariate Linear Regrassion	0.087	0.37	0.373	0.185	consistent
NEU	Naringenin	Multivariate Linear Regrassion	0.099	0.151	0.405	0.312	consistent
PLT	1-Ethyl-1H-pyrrole-2-carboxaldehyde	Multivariate Linear Regrassion	0.146	0.018	0.198	0.346	consistent
PLT	3-Hydroxymethylglutaric acid	Multivariate Linear Regrassion	0.017	0.036	0.367	0.318	consistent
PLT	20-COOH-10,11-dihydro-LTB4	Multivariate Linear Regrassion	0.067	0.047	0.274	0.274	consistent
PLT	Valyl-Methionine	Multivariate Linear Regrassion	0.135	0.079	-0.312	-0.338	consistent
PLT	Isocorydine	Multivariate Linear Regrassion	0.061	0.012	-0.27	-0.348	consistent
PLT	Isohomovanillic acid	Multivariate Linear Regrassion	0.025	0.069	-0.569	-0.419	consistent
