# Supplementary material for: Fecal microbiome and metabolome dynamics during immunotherapy-based total neoadjuvant therapy in rectal cancer: associations with treatment response and toxicity
Source: Front Immunol. 2026 Jun 24;17:1871586. doi: 10.3389/fimmu.2026.1871586 (PMC13341674; doi:10.3389/fimmu.2026.1871586)
Supplement: Supplementary file 8 [file Table7.xlsx]

## Sheet: Supplementary Table 7
Supplementary Table 7. Comparison of gut microbiome and metabolome studies in LARC neoadjuvant treatment cohorts.
No.	Study	PMID	Cohort	Treatment	Sample	Timepoint	Sequencing	Metabolome	Alpha Diversity change	Treatment-associated features	Response-associated features	Toxicity-associated features
1	current study	/	LARC	short-course radiotherapy + chemotherapy + immunotherapy	102 samples: 44 Pre, 37 Mid, 21 Post.	1. Baseline; 2. within 1 week after completion SCRT and 2 cycles of chemoimmunotherapy; 3. within 1–2 months after completion of iTNT	metagenome	untargeted fecal metabolomics	Alpha diversity increased following iTNT.	enriched before iTNT: Porphyromonadaceae, Porphyromonas and Prevotella; enriched after iTNT: Firmicutes-associated taxa, Lachnospiraceae, Streptococcaceae, Anaerostipes, Roseburia, and Coprococcus; metabolites: metabolites increased during iTNT were enriched in amino acid-related pathways, including D-amino acid metabolism, alanine, aspartate and glutamate metabolism, and arginine biosynthesis	Responders: Firmicutes-associated taxa, Actinobacteria, Anaerostipes, Coprobacillus, and Ruminococcus; non-Responders: Klebsiella (Klebsialla. pneumoniae and Klebsiella. quasipneumoniae), Salmonella and Enterobacter; metabolites: GABA, riboflavin, and Trp-Pro	Gastrointestinal toxicity: Escherichia, Parasutterella, and Veillonella; Hematologic toxicity: Bacteroides, Klebsiella. pneumoniae and Klebsiella. quasipneumoniae.
2	Shi et al. (51)	33363048	LARC	long-course radiotherapy + chemotherapy	44 samples: 22 Pre, 22 after.	1. treatment initiation; 2. just after nCRT	16S rRNA	not performed; PICRUSt instead.	before vs after nCRT: not significant; responders vs non-responders: not significant.	enriched before nCRT: Peptostreptococcus, Anaerofilum, Fusicatenibacter; enriched after nCRT: Micrococcaceae, Rothia, Splanchnicus.	Responders: Shuttleworthia, fatty acid metabolism; non-Responders: Clostridiales-related taxa	no/mild diarrhea: Bifidobacterium, Clostridia, Bacteroides, primary bile acid biosynthesis; severe diarrhea: Pasteurellaceae/Haemophilus Haemophilus
3	Yi et al. (44)	33298472	LARC	long-course radiotherapy + chemotherapy	199 samples: 84 Pre, 84 After, 31 healthy controls.	1. before nCRT; 2. within 3 days after completion of nCRT.	16S rRNA	not performed	Richness and Chao1 diversity decreased after nCRT.	decreased after nCRT: Fusobacterium, Porphyromonas, Peptostreptococcus, Parvimonas; increased after nCRT: Lactobacillales (Lactobacillus, Streptococcus), Lachnospiraceae.	Responders: butyrate-producing taxa, including Roseburia, Dorea, and Anaerostipes; non-responders: Coriobacteriaceae, Fusobacterium.	not reported
4	Yang et al. (45)	39047732 ()	LARC	long-course radiotherapy + chemotherapy + immunotherapy	75 samples from 33 patients	1. Baseline; 2. before the third 21-day treatment cycle; 3. before surgery.	Shotgun metagenome	not performed	responder vs non responder: not significant; before vs after nICRT: a decline after nICRT was observed according to the Shannon and inverse Simpson. indices	enriched before nICRT: Bacteroides, bacteroidales, Prevotella, Prevotella copri, Peptostreptococcus; enriched after nICRT: Firmicutes, Lactobacillus, Lactobacillus_salivarius, Eubacterium, Lachnospiraceae, Lachnoclostridium Senegalimassilia_anaerobia, Bifidobacterium dentium, and Blautia obeum	Responders: Lachnospiraceae bacterium, Blautia wexlerae; non-responders: Bacteroides, Prevotella, and Porphyromonas.	not a main focus
5	Teng et al. (43)	36563680	LARC	long-course radiotherapy + chemotherapy	353 fecal samples; 126 LARC patients; 116 evaluable patients including 82 responders and 34 non-responders;	1. before nCRT; 2. 10-15 days after the beginning of nCRT; 3. around completion of radiotherapy; 4. 6–8 weeks after radiotherapy	16S rRNA, metatranscriptomic sequencing	untargeted fecal metabolomics	alpha diversities markedly reduced after nCRT	enriched before nCRT: Prevotella, Bacteroides, Peptostreptococcus, Alistipes, Parabacteroides; enriched after nCRT: Actinomyces, Coprococcus, Dorea, butyrate-producing bacteria including Peptoniphilus, Blautia, and Ruminococcus.	nCRT resistance: Bacteroides vulgatus-mediated nucleotide biosynthesis	not reported
6	Sun et al. (46)	36967379	LARC	long-course radiotherapy + chemotherapy	98 samples: 35 before; 31 during; 32 after.	1. before nCRT; 2. during nCRT at week 3; 3. after nCRT at week 5	16S rRNA	not performed	responder vs non responder: not significant; longitudinal change in responder: stable; longitudinal change in non-responder: declined significantly.	longitudinal changes in the top 20 most abundant genera were consistent with the changes in alpha diversity over time	Responders: Clostridium sensu_stricto_1, [Ruminococcus] gauvreauii group, Psychrobacter, Tyzzerella, Lachnospiraceae; non-Responders: Intestinimonas, Fusobacterium, Alloprevotella, Ralstonia.	not reported
