# Supplementary material for: Fecal microbiome and metabolome dynamics during immunotherapy-based total neoadjuvant therapy in rectal cancer: associations with treatment response and toxicity
Source: Front Immunol. 2026 Jun 24;17:1871586. doi: 10.3389/fimmu.2026.1871586 (PMC13341674; doi:10.3389/fimmu.2026.1871586)
Supplement: Supplementary file 9 [file Table8.xlsx]

## Sheet: Baseline
Supplementary Table 8. Fecal metabolomic profiling datasets. (This sheet contains the baseline metabolite intensity matrix).
Annotation	KEGGID	TORCH002_1	TORCH085_1	TORCH089_1	TORCH093_1	TORCH003_1	TORCH005_1	TORCH006_1	TORCH007_1	TORCH047_1	TORCH048_1	TORCH054_1	TORCH008_1	TORCH029_1	TORCH033_1	TORCH036_1	TORCH037_1	TORCH045_1	TORCH053_1	TORCH062_1	TORCH084_1	TORCH074_1	TORCH075_1	TORCH010_1	TORCH082_1	TORCH069_1	TORCH087_1	TORCH095_1	TORCH055_1	TORCH012_1	TORCH013_1	TORCH018_1	TORCH022_1	TORCH027_1	TORCH129_1	TORCH134_1	TORCH128_1	TORCH109_1	TORCH146_1	TORCH120_1	TORCH127_1	TORCH125_1	TORCH133_1	TORCH119_1	TORCH118_1
1-Pyrroline	C15668	0.00135527	0.00137582	0.00127869	0.00140925	0.00140768	0.00139805	0.00133057	0.00137225	0.00139456	0.00132385	0.00133931	0.00142648	0.00137983	0.00145867	0.00127642	0.00129767	0.00134158	0.00132531	0.0013188	0.00136131	0.00131017	0.00137105	0.0013637	0.00134541	0.00138242	0.0013317	0.00132211	0.00135088	0.00140052	0.00131641	0.00140137	0.00138577	0.00142517	0.00136076	0.00130586	0.0013993	0.00137406	0.0013678	0.00140307	0.00132288	0.00136487	0.00137464	0.00133171	0.00138896
Pyrrolidine	NA	0.0015894	0.001536	0.00149078	0.00155086	0.00156604	0.00159727	0.00153592	0.00156148	0.00156184	0.00149588	0.00154891	0.00155662	0.00154086	0.00158453	0.00155928	0.00155719	0.00154883	0.00155446	0.00153087	0.00152399	0.00158333	0.0015806	0.00150804	0.0015364	0.00152816	0.00156758	0.00150745	0.00152311	0.00155398	0.00157477	0.00155143	0.00154698	0.00157189	0.00150127	0.00156638	0.001528	0.00153378	0.00159662	0.00156119	0.00159232	0.00156338	0.00155822	0.00151756	0.00154797
1,3-Butadiene	C16450	0.0015305	0.00153214	0.00144597	0.00152574	0.00151304	0.00158491	0.00150165	0.00151659	0.00153478	0.00148957	0.00152889	0.00155001	0.00153916	0.00156187	0.0015221	0.0014841	0.00151286	0.00151817	0.00148766	0.00150386	0.00148657	0.00153254	0.00144456	0.00151641	0.00151736	0.00152202	0.00152945	0.00150941	0.00153634	0.00155279	0.00155546	0.00152881	0.00156588	0.0014862	0.00153035	0.00154123	0.00153092	0.00154617	0.00156067	0.00154702	0.00155548	0.00151955	0.00149576	0.00151713
3-Buten-1-ol	NA	0.00141136	0.00133468	0.00137866	0.00144523	0.00143066	0.00138112	0.00130919	0.0013563	0.00133671	0.00136125	0.00149579	0.00145362	0.00135928	0.00139027	0.00137379	0.00125053	0.00132123	0.00140437	0.00132918	0.00145232	0.00141898	0.00134054	0.00158049	0.00135664	0.0014363	0.00128386	0.00135613	0.00141926	0.00145878	0.00136949	0.00136662	0.00140823	0.00135257	0.00140931	0.00136873	0.00136314	0.00142464	0.00140399	0.00138166	0.00137709	0.00137138	0.0013779	0.00143034	0.00137802
Trimethylamine N-oxide	C01104	0.00127898	0.00125126	0.00131141	0.00134588	0.00136157	0.00129905	0.00129704	0.00130368	0.00135307	0.00129302	0.00133685	0.00130873	0.00126152	0.00128975	0.00129749	0.00127212	0.00132789	0.00129982	0.0012934	0.00135754	0.00132565	0.00127621	0.00144892	0.0012988	0.0012721	0.00126848	0.00124781	0.00131122	0.00138879	0.00133219	0.00132549	0.00135081	0.00131006	0.00133138	0.00131141	0.00127666	0.00128159	0.0013162	0.00128108	0.00130248	0.00129318	0.00153869	0.00129664	0.00127197
Fomepizole	C07837	0.00151933	0.00150125	0.00154126	0.00156476	0.001574	0.00153515	0.00153589	0.00152754	0.00154764	0.00151316	0.00158257	0.00157567	0.00153311	0.00153059	0.00152386	0.00142101	0.00152322	0.0014932	0.00144594	0.00155111	0.00153842	0.00154214	0.0016864	0.00156565	0.00154704	0.00154694	0.00151704	0.00154292	0.00158546	0.00150924	0.00155701	0.00157581	0.00155013	0.00157344	0.00152933	0.00144623	0.00150001	0.00151217	0.00149497	0.00151164	0.0015463	0.00152963	0.00156934	0.00153687
Pentanenitrile	NA	0.00135708	0.00137749	0.00130232	0.00139745	0.00137726	0.00135247	0.00134653	0.00134491	0.0013576	0.00133669	0.00138695	0.00135952	0.00134561	0.00127982	0.00130831	0.00131628	0.00137136	0.00137471	0.00129175	0.00134976	0.00130149	0.00137036	0.00141089	0.00134342	0.00135116	0.00133994	0.00134105	0.00135083	0.00135575	0.00136068	0.00137389	0.00135054	0.00136253	0.00132062	0.00134914	0.00135179	0.00135726	0.00134488	0.00136533	0.00137796	0.00137753	0.00136168	0.00134191	0.00132856
(+)-2,3-Dihydro-3-methyl-1H-pyrrole	NA	0.00129894	0.00130919	0.00128256	0.00134489	0.00133694	0.00129457	0.00130287	0.00129669	0.0013172	0.00127812	0.00136158	0.00133555	0.00133566	0.00125479	0.00130518	0.00128942	0.00128621	0.0013498	0.00122698	0.0012951	0.00128498	0.00134195	0.00139407	0.00131474	0.00134664	0.00127649	0.00131198	0.00132045	0.00136517	0.00128485	0.00140527	0.00133295	0.00131202	0.00132022	0.00135118	0.00136234	0.00134347	0.00128962	0.00133834	0.00133114	0.00135863	0.00137664	0.00130615	0.00129088
Furanone A	NA	0.00124734	0.00122426	0.00124589	0.00136568	0.00130664	0.00124636	0.0013053	0.00132626	0.00127043	0.00133886	0.00136757	0.00127971	0.00131154	0.00128391	0.00125737	0.001282	0.00124221	0.001276	0.00136823	0.00130643	0.00130313	0.00128339	0.0014528	0.0014152	0.00124431	0.00126057	0.00135964	0.00134463	0.00131248	0.00127549	0.00128116	0.00139757	0.00127508	0.0012605	0.00135667	0.00132396	0.00139815	0.00123884	0.00131019	0.00123005	0.00142886	0.00124486	0.00128746	0.00132358
Furan	C00089	0.00122794	0.00141075	0.00124582	0.0012871	0.0012832	0.00131658	0.0012867	0.00138666	0.0012404	0.00132504	0.00134424	0.00141914	0.00135859	0.00148516	0.00133232	0.0013323	0.00126597	0.00147877	0.00127029	0.0012892	0.00139953	0.00121006	0.00144964	0.00126828	0.00128241	0.00130597	0.0012516	0.00135331	0.00141942	0.00129386	0.0013358	0.0012792	0.0013651	0.00149335	0.00125744	0.00118757	0.00130951	0.00145964	0.00121873	0.00144268	0.00128806	0.00139149	0.00128943	0.00123365
2-Pyrrolidinone	C11118	0.00118646	0.00122402	0.00124287	0.00127211	0.00127419	0.00124536	0.00119434	0.00124409	0.0011997	0.00121542	0.00127653	0.00120242	0.00124906	0.00119932	0.0012277	0.00116152	0.00124233	0.00124405	0.00124998	0.00126658	0.00119141	0.00118143	0.0013708	0.0012495	0.00122628	0.00122528	0.00115345	0.00120943	0.00123927	0.00117035	0.00119044	0.00127087	0.00121257	0.00125641	0.00119284	0.00117625	0.00117558	0.00123993	0.00118985	0.00124874	0.00119795	0.00124022	0.00119389	0.00117648
Piperidine	C01746	0.00177682	0.00174133	0.00164937	0.00170657	0.00172165	0.00174471	0.00172899	0.00173087	0.00176743	0.00172038	0.00171535	0.00174243	0.0017511	0.00172108	0.00171627	0.00169673	0.00171735	0.00174719	0.0017175	0.00173823	0.00171614	0.00175077	0.00166568	0.00171635	0.00172965	0.00173338	0.00174431	0.00172544	0.00176198	0.00173093	0.00172639	0.00176898	0.00174852	0.00174382	0.00175894	0.00176393	0.00175678	0.00176483	0.00174103	0.00173626	0.00175996	0.00175684	0.00169159	0.00173135
Crotonic acid	NA	0.00115417	0.00115165	0.00125184	0.00116772	0.00132227	0.00133039	0.00129432	0.00138844	0.00124431	0.00132256	0.00125873	0.0012794	0.00136861	0.0014986	0.0013337	0.00134982	0.00123812	0.00149008	0.00128258	0.0011031	0.00141364	0.00118038	0.00121862	0.00124119	0.00119555	0.00131394	0.00118548	0.0012659	0.00125578	0.00126786	0.00124643	0.00127576	0.00120545	0.00150265	0.00124633	0.00124359	0.00127413	0.00147103	0.00105703	0.00145211	0.00127389	0.0009815	0.00126552	0.00124216
Oxolan-3-one	NA	0.00132888	0.00132049	0.00129248	0.00130442	0.00132687	0.00125793	0.00129327	0.00129107	0.00135668	0.00122767	0.00136259	0.00126744	0.0013326	0.00128301	0.00127839	0.00128345	0.00127317	0.00129155	0.00123563	0.00130807	0.00126222	0.00129533	0.00141641	0.00126992	0.00133376	0.00123331	0.00130728	0.00139526	0.00134608	0.00126001	0.00136434	0.00132914	0.00124245	0.00129814	0.00127451	0.0014289	0.00128297	0.00127205	0.00131718	0.00127522	0.00132245	0.00135232	0.00139983	0.00126174
Beta-Alanine	C00099	0.00149771	0.0015174	0.00147199	0.00157518	0.00155194	0.00153958	0.00148375	0.00148484	0.00154165	0.00145808	0.00148098	0.00155282	0.00151949	0.00156421	0.0014732	0.00145033	0.0014872	0.00154662	0.00147588	0.00151661	0.00149706	0.00149992	0.00151303	0.00149449	0.00149314	0.00150315	0.00144355	0.00155609	0.00155497	0.00152842	0.00154397	0.00152022	0.00154495	0.00150706	0.00147077	0.00151818	0.00150734	0.00153313	0.00153018	0.00145526	0.00153893	0.00150323	0.00151059	0.00149515
D-Alanine	C00133	0.00140557	0.00147142	0.00138168	0.00142186	0.00142155	0.00147131	0.00143791	0.00140412	0.00143554	0.0013809	0.0014114	0.0014932	0.00144188	0.00146183	0.000881809	0.00136077	0.00140472	0.00144874	0.00135759	0.00140791	0.00138186	0.00141294	0.00144496	0.00141228	0.00138657	0.00140786	0.00138884	0.00144391	0.00145576	0.00146253	0.00150804	0.00142124	0.00144934	0.00141825	0.00139488	0.00142593	0.00142324	0.0014227	0.00148771	0.00137964	0.00143806	0.00145931	0.00141167	0.00141827
Toluene	C01455	0.00128942	0.00127731	0.00122064	0.00127577	0.00126585	0.00134609	0.00125605	0.0012624	0.00128068	0.00121328	0.00127909	0.00132552	0.00126093	0.00130046	0.00127224	0.00125983	0.0012722	0.00129388	0.00122476	0.00125624	0.00131929	0.00127288	0.00127958	0.00125931	0.00125593	0.00130628	0.00125609	0.00122608	0.00132154	0.00130005	0.00127603	0.00131436	0.00131697	0.0012851	0.00125408	0.00127343	0.00126753	0.00129459	0.00128931	0.00128458	0.00126385	0.00123851	0.00123369	0.00130632
3-Methylpyridine	NA	0.00104604	0.00100044	0.00107272	0.00107588	0.00108468	0.000869995	0.00116857	0.000972986	0.00105151	0.00125203	0.0011377	0.00105528	0.00112012	0.0010308	0.00119517	0.000965758	0.0010791	0.000996159	0.000985785	0.00107552	0.000966538	0.00104794	0.00123421	0.00105442	0.00103966	0.000995072	0.000978151	0.00110324	0.00108217	0.00100923	0.00106797	0.00116916	0.0013898	0.00106054	0.0011095	0.00118523	0.00105886	0.000989891	0.00119832	0.00107609	0.00154519	0.000928859	0.00109163	0.00108004
Methylpyrazine	NA	0.00146935	0.00128293	0.0013402	0.00114182	0.00126751	0.00118812	0.00117869	0.00120142	0.00125264	0.0011676	0.00112642	0.00122759	0.00134162	0.00146184	0.00110532	0.00115392	0.00130782	0.00116582	0.00135138	0.00114052	0.00142292	0.00112792	0.00142706	0.00120631	0.00113646	0.00139241	0.00115951	0.00132503	0.00145326	0.00139619	0.00112568	0.00113487	0.00113913	0.00128379	0.00142296	0.00103143	0.00112578	0.00131671	0.00114698	0.00147114	0.00116416	0.00118536	0.00113441	0.00131883
Protoanemonin	NA	0.00123282	0.0012315	0.00133673	0.00130969	0.00132651	0.00122735	0.00124587	0.00130869	0.00125353	0.00130512	0.00135076	0.0012722	0.00127785	0.0013097	0.00126649	0.00126379	0.00131121	0.00124193	0.00132966	0.00128147	0.00126286	0.00122976	0.00141922	0.00140838	0.00130789	0.00129833	0.00135367	0.00132915	0.0012527	0.00123501	0.00122682	0.00141642	0.00128416	0.00125504	0.00133234	0.00123426	0.00133878	0.0012192	0.00125605	0.00121408	0.00145143	0.00122444	0.00132976	0.00128258
Phosphoric acid	C00009	0.00143033	0.00137614	0.00144162	0.00143647	0.00147284	0.0013495	0.00143529	0.00144036	0.00138713	0.00144611	0.00146692	0.001411	0.00139278	0.0013895	0.00138911	0.00138505	0.00142257	0.00139372	0.00136943	0.0014324	0.00141999	0.00144005	0.00154807	0.00136198	0.00138699	0.00137377	0.00139156	0.00142586	0.00147613	0.00143713	0.00139848	0.00137367	0.00140008	0.00148345	0.00144567	0.00136688	0.00139267	0.00144308	0.00141461	0.00140058	0.00139189	0.00140166	0.00143779	0.00139173
4-Methyl-2-pentenal	NA	0.00155343	0.0015071	0.00160029	0.00160118	0.00161151	0.00153288	0.00151685	0.00154882	0.0015812	0.00154287	0.0016187	0.00155297	0.00155333	0.00158624	0.00156649	0.00153031	0.00155875	0.00154221	0.00149263	0.0015751	0.00154127	0.00154219	0.00175689	0.00160492	0.00156651	0.00153595	0.0015302	0.00152433	0.00158241	0.00154766	0.00156619	0.00152076	0.00153405	0.00156745	0.00154911	0.00154228	0.00157242	0.00155042	0.00156015	0.00154474	0.00157949	0.00152341	0.00157838	0.00153845
4-Methyl-3-penten-2-one, 9CI	NA	0.00151213	0.00142542	0.00158914	0.00157751	0.00161564	0.00155686	0.00154574	0.00149565	0.00156712	0.00156112	0.00164061	0.00160687	0.00152185	0.00152861	0.00152148	0.00135903	0.00153294	0.00147753	0.001506	0.00157373	0.00154464	0.00137759	0.00173697	0.0015272	0.00151978	0.00152607	0.00108127	0.00148788	0.00101166	0.00151684	0.00152718	0.000987796	0.00160248	0.00155399	0.00137907	0.00136513	0.00149555	0.00151807	0.00153191	0.00151291	0.00153087	0.00148645	0.00158187	0.00153396
Isothiocyanatocyclopropane	NA	0.00144458	0.0014126	0.00149967	0.00143783	0.00147718	0.00150902	0.00154664	0.0014809	0.00146846	0.00149973	0.00137979	0.00127929	0.00141261	0.00149527	0.00151183	0.00151983	0.00150616	0.00147661	0.00151398	0.00152911	0.00142669	0.00137329	0.00145051	0.00156817	0.00138437	0.00144308	0.00139535	0.00146744	0.00145698	0.00152481	0.00139327	0.00155039	0.00151178	0.00124874	0.00148482	0.00157023	0.00139809	0.00144187	0.00156004	0.00148668	0.00149707	0.00122574	0.00148091	0.00140413
2-Piperidinone	NA	0.00172196	0.00152726	0.00163065	0.0015757	0.00152934	0.00176979	0.00158469	0.00169641	0.00161402	0.00173824	0.00156908	0.00161194	0.00161146	0.00156606	0.00169082	0.00170544	0.0016784	0.00172907	0.00152354	0.00168759	0.00169343	0.00163332	0.00163766	0.00142707	0.00153636	0.00168678	0.00170886	0.00152765	0.00169248	0.00174494	0.00150952	0.00155142	0.00160685	0.00162118	0.00172623	0.0014912	0.00160937	0.00163748	0.00153428	0.00170645	0.00150701	0.00177791	0.00155358	0.00162587
3-Methyl-.gamma.-butyrolactone	NA	0.00152258	0.00141952	0.00151882	0.0013903	0.00141144	0.00151602	0.00136735	0.0015148	0.00140286	0.00154017	0.00152733	0.00140534	0.00135897	0.00158276	0.00156885	0.00146486	0.00150758	0.00161649	0.00153119	0.00154319	0.00150457	0.00140696	0.00155991	0.00136793	0.0014197	0.00149335	0.00149016	0.00137257	0.00148904	0.00160936	0.00138351	0.00137651	0.00136722	0.0013934	0.001545	0.00136695	0.00138774	0.00146075	0.00141668	0.00155528	0.00136429	0.00150939	0.00146326	0.00138482
(S)-2-Azetidinecarboxylic acid	NA	0.00146326	0.0014501	0.00141905	0.00150122	0.00146963	0.00147625	0.00144141	0.00145694	0.0014819	0.00138445	0.00139883	0.0014505	0.00145895	0.00147872	0.00142943	0.00142545	0.00144597	0.00145541	0.00141404	0.00149043	0.00142933	0.00141679	0.00148391	0.00146365	0.00147832	0.00142247	0.00134067	0.00146234	0.0014846	0.00141611	0.0014711	0.00147058	0.00145767	0.00140307	0.00138636	0.00142099	0.00144332	0.00148741	0.0014597	0.00136959	0.00147045	0.00141639	0.00145233	0.00143455
1-Hexylamine	C08306	0.00135262	0.00130227	0.00140922	0.00137367	0.00139264	0.00131032	0.00136068	0.00140281	0.00132527	0.00132009	0.0014499	0.00139149	0.00131568	0.00137193	0.00129072	0.00136222	0.00133831	0.00138867	0.00118883	0.00134398	0.00132682	0.00136426	0.00153465	0.00131166	0.00134557	0.00132928	0.00137271	0.00128449	0.0013972	0.00134124	0.00134361	0.00134557	0.00140198	0.00139552	0.00136065	0.00134752	0.00136152	0.00134883	0.00136942	0.00135704	0.00137883	0.00135262	0.00134808	0.00132199
3-Amino-2-oxazolidone	NA	0.00146468	0.00143255	0.00136629	0.00139445	0.0013912	0.00149468	0.00139175	0.00141208	0.00140484	0.00137296	0.00140885	0.00142547	0.0014189	0.00144239	0.00141751	0.00137929	0.0014237	0.00142648	0.00137649	0.00138734	0.00144702	0.00141013	0.00130235	0.00139668	0.00140639	0.00141043	0.00140205	0.00136623	0.00143927	0.00145938	0.00142697	0.00144068	0.00146631	0.00139843	0.00140927	0.00141957	0.00139732	0.00143086	0.0014511	0.00143527	0.00143057	0.00138214	0.00137837	0.00143629
1-(Methylthio)-1-butene	NA	0.0011094	0.00111256	0.00107797	0.00109223	0.00108675	0.00125673	0.00108054	0.00125044	0.0012678	0.00109108	0.00109638	0.00110562	0.00111359	0.00132638	0.00109824	0.00106174	0.00119761	0.00134022	0.00105911	0.00109667	0.00132825	0.00112537	0.00124337	0.00116186	0.00110779	0.00118692	0.00108073	0.00112494	0.00112905	0.00110695	0.00114228	0.00110783	0.00111936	0.00100797	0.00110741	0.00111887	0.00107717	0.00110454	0.00122386	0.00135474	0.00120555	0.00107517	0.0010878	0.00120908
(??)-2-Methylthiazolidine	NA	0.00149828	0.00148506	0.00142238	0.00142332	0.00146127	0.00149152	0.00144266	0.00142068	0.00148321	0.00145611	0.00141744	0.00145774	0.00147957	0.00141971	0.00142948	0.00143425	0.00144425	0.00148197	0.00142969	0.00147879	0.0014262	0.00151651	0.00137937	0.0014689	0.00149792	0.00146153	0.00146506	0.0014987	0.0014939	0.00148657	0.00149765	0.00148779	0.00147753	0.00144088	0.00142476	0.00148614	0.00143432	0.00148032	0.0014688	0.00141434	0.00150995	0.00148733	0.0014434	0.00145536
N-Methyl-L-alanine	C02721	0.0012919	0.00126868	0.00119585	0.00123195	0.00122403	0.00128046	0.00122293	0.00124504	0.00123915	0.00121774	0.0012451	0.00126475	0.00125189	0.001276	0.00125578	0.00121771	0.00126647	0.00125205	0.00120697	0.00121929	0.00127592	0.00124418	0.00111963	0.00122894	0.00123757	0.00125126	0.00123991	0.00120241	0.00125593	0.00129858	0.00126748	0.00127623	0.00129493	0.001235	0.00125217	0.00125246	0.00123359	0.00127531	0.00127653	0.00126994	0.00126689	0.00124432	0.00121133	0.00127629
Gamma-Aminobutyric acid	C00334	0.00144707	0.00140444	0.00141867	0.00146299	0.00149623	0.00146294	0.00145034	0.00148702	0.0014932	0.00146474	0.00142079	0.00155203	0.00153113	0.00159125	0.00145882	0.00146896	0.00140779	0.00158417	0.00144685	0.00142586	0.00149626	0.0014934	0.00148243	0.00141294	0.00141925	0.00150001	0.00138712	0.00151784	0.0015008	0.0014466	0.00148733	0.00147326	0.00145159	0.00160559	0.00141666	0.00151879	0.00148543	0.00155788	0.00147502	0.00153651	0.00143468	0.00146671	0.00151375	0.0014211
Choline	C00114	0.00163225	0.0014564	0.00159653	0.00160528	0.00153127	0.00157695	0.00156765	0.00156673	0.00148656	0.00154186	0.00163492	0.00158127	0.00163276	0.00160195	0.00159557	0.00148709	0.00160851	0.00164186	0.00154547	0.00153931	0.00156295	0.00152798	0.00169846	0.00156355	0.00155347	0.00158458	0.00153062	0.00148988	0.00147336	0.00157178	0.00151777	0.00160149	0.00148714	0.00142832	0.00159342	0.0015042	0.00150348	0.00158262	0.00156858	0.00159624	0.00151909	0.00144513	0.00166381	0.00152102
Styrene	C07083	0.00124818	0.00125358	0.00138551	0.00140246	0.0012878	0.00157359	0.00123771	0.00127306	0.0014391	0.00122983	0.00124106	0.00127819	0.00125259	0.00158591	0.00122081	0.001292	0.0014096	0.00136751	0.00125009	0.0013173	0.00148197	0.00137091	0.00133732	0.00127055	0.00124061	0.0012353	0.00121099	0.00122245	0.00126958	0.0013765	0.00126696	0.0012591	0.00124435	0.00123255	0.00124084	0.00130415	0.0013471	0.0012218	0.00134309	0.00155129	0.00123888	0.00124522	0.00124873	0.00135682
Serine	C00065	0.00137755	0.00129093	0.00129285	0.00143204	0.00139097	0.00134543	0.00130582	0.00133452	0.00130148	0.00131468	0.00129582	0.00130262	0.00132075	0.00132278	0.00130057	0.00128616	0.00133535	0.00136125	0.00132856	0.00137454	0.0013543	0.00132076	0.00142074	0.00135653	0.00130512	0.00132717	0.00128942	0.001344	0.00132986	0.00132525	0.00134482	0.00131325	0.00137728	0.00121509	0.00129707	0.00130856	0.00125886	0.00134974	0.00136123	0.0012944	0.00135875	0.00132874	0.00127541	0.00124904
Pyrrole-2-carboxylic acid	C05942	0.00128382	0.00122679	0.00136766	0.00125053	0.00130198	0.00135488	0.00142712	0.00128982	0.00131282	0.00127	0.00134473	0.00133951	0.00126531	0.00121312	0.00130759	0.00125564	0.00131286	0.00128846	0.00125872	0.0013459	0.001258	0.00125081	0.00137668	0.00131671	0.00125385	0.00129376	0.00124516	0.00131112	0.00132398	0.00137683	0.00129644	0.00127614	0.00127987	0.00130008	0.00130823	0.0012311	0.0012362	0.00123361	0.00126412	0.00126226	0.0013373	0.00124004	0.00123378	0.00122028
Cytosine	C00380	0.00126482	0.00126414	0.00144072	0.00128461	0.00139638	0.0015012	0.00136518	0.00131001	0.00139423	0.00133669	0.00133763	0.00130392	0.00130265	0.0012441	0.0014081	0.00127659	0.00125877	0.00137748	0.00130407	0.00140435	0.0013274	0.00123552	0.00140223	0.00133886	0.00132841	0.00134543	0.00131656	0.00135009	0.00130183	0.00132847	0.00129693	0.00129693	0.00124555	0.00137386	0.00130827	0.0011928	0.00127916	0.00128675	0.00127166	0.00126898	0.00135984	0.00129015	0.001342	0.00127533
Isocytosine	NA	0.00120652	0.00119396	0.00133549	0.00119685	0.00115795	0.0012778	0.00122804	0.001184	0.00126548	0.00129204	0.00130702	0.00117615	0.00125091	0.00115879	0.00131399	0.00118675	0.00116762	0.00123555	0.00129706	0.00128564	0.00115608	0.00117301	0.00129266	0.00120813	0.00122198	0.00126471	0.00121635	0.00124766	0.0011492	0.00121296	0.00121994	0.00115641	0.00116508	0.00124706	0.00123284	0.00114301	0.00119381	0.0012361	0.00118484	0.00117887	0.00126687	0.00123631	0.00125718	0.00117252
Histamium	NA	0.00163312	0.00143644	0.0014926	0.0012545	0.00142784	0.0013772	0.00133727	0.00135286	0.00141577	0.00133788	0.00118049	0.00138026	0.00151325	0.0016119	0.00132524	0.0012336	0.00142261	0.00129987	0.00151818	0.00116956	0.00156015	0.00117733	0.00158168	0.00115721	0.00126259	0.00156924	0.00108348	0.0014935	0.00160911	0.00153562	0.0011426	0.00124955	0.00120357	0.00137708	0.0015809	0.00114925	0.00128408	0.00148007	0.00127124	0.00162563	0.00129123	0.001201	0.0010637	0.00149231
2-Methyl-1,3-cyclohexadiene	NA	0.00129388	0.00123065	0.0011704	0.00108816	0.00115841	0.00132092	0.00127884	0.0011571	0.00132012	0.00121648	0.00121712	0.00125731	0.00122622	0.00117277	0.0011297	0.00126668	0.00118455	0.00124618	0.00121677	0.0012405	0.00122497	0.00134704	0.00132872	0.00117945	0.00123634	0.00122388	0.00125881	0.00133559	0.000957265	0.00124757	0.00126352	0.00135671	0.00112842	0.00125145	0.0012847	0.00118012	0.00121954	0.00131311	0.00133603	0.00131104	0.00119499	0.00105912	0.00120122	0.00125948
4-Carboxypyrazole	NA	0.00130843	0.00130389	0.00132757	0.00119047	0.00116883	0.00129741	0.00139168	0.00131658	0.00136309	0.00131585	0.00139129	0.00135927	0.00133038	0.00129413	0.00128345	0.0013037	0.00127954	0.00132555	0.00122746	0.00134509	0.00130498	0.0013148	0.00143039	0.00134331	0.00134262	0.00130084	0.00132787	0.00140398	0.00134231	0.00129011	0.00135826	0.00135248	0.00132566	0.00133324	0.00135316	0.00131916	0.00138596	0.00136099	0.00133185	0.0013055	0.00135838	0.00131844	0.00132973	0.00132248
Uracil	C00106	0.00153026	0.00154049	0.00150245	0.00151486	0.00152601	0.00151159	0.00155242	0.00148291	0.00158477	0.00150815	0.00158036	0.00155341	0.00155875	0.00145063	0.00146604	0.00150362	0.00146071	0.00154737	0.00143402	0.00153256	0.00149309	0.00151407	0.00158382	0.00154875	0.00155359	0.00152801	0.00152787	0.00153704	0.00153471	0.00146513	0.00154959	0.00155321	0.00150578	0.00156016	0.00145905	0.00153582	0.00154359	0.00152517	0.0015329	0.00149147	0.00154331	0.0015322	0.00154702	0.00153944
Creatinine	C00791	0.00138497	0.00149057	0.00154975	0.00157586	0.00142303	0.00139079	0.00137221	0.00158984	0.00141058	0.00147681	0.0013852	0.00141057	0.00133859	0.00149977	0.00150456	0.00145597	0.00155318	0.00139015	0.00145629	0.00154586	0.00146003	0.00159392	0.00152967	0.00134354	0.00138679	0.00141856	0.00138774	0.00142716	0.00139454	0.0014899	0.00140844	0.00142555	0.00140768	0.00152887	0.00153212	0.00138159	0.00137769	0.00149106	0.00138857	0.00152447	0.00139954	0.00141421	0.00138382	0.00134251
.epsilon.-Caprolactam	C06593	0.00143173	0.00129756	0.00138013	0.00135936	0.00143376	0.00145498	0.00141896	0.00137748	0.00139855	0.00160888	0.0013678	0.00130953	0.00131252	0.00146006	0.00156432	0.00147545	0.00146356	0.00143432	0.00137698	0.00132731	0.00118527	0.00144672	0.00145631	0.00131353	0.00135624	0.00145154	0.00136676	0.00143601	0.00131034	0.00145294	0.00130817	0.00149035	0.00131494	0.00133372	0.0014173	0.00150753	0.00130871	0.00144075	0.00139758	0.00138647	0.00148631	0.00136552	0.00134288	0.00138994
Proline	C00148	0.001606	0.00162281	0.00154352	0.00165934	0.0016538	0.00163815	0.00158584	0.00161972	0.00164875	0.00156328	0.00158646	0.00168036	0.00162993	0.00170711	0.00153707	0.00154122	0.00159505	0.00156445	0.00157393	0.00161245	0.00156191	0.00161806	0.00161695	0.00160693	0.00163443	0.00158114	0.00157289	0.00162448	0.00165643	0.00156127	0.0016521	0.00163841	0.00167576	0.00161445	0.00155761	0.00164484	0.00162386	0.00160481	0.00164784	0.00157465	0.00161333	0.00161956	0.00158854	0.00163874
Homocysteine thiolactone	NA	0.00132615	0.00129226	0.00138058	0.00132283	0.00135852	0.00137845	0.00142207	0.00135877	0.00134933	0.00138059	0.00126861	0.00116726	0.00129263	0.00137087	0.00139053	0.00139257	0.00138195	0.00135016	0.00142334	0.00140565	0.0013055	0.00125321	0.00134088	0.00144278	0.00127435	0.00132152	0.00128171	0.00138348	0.00134092	0.00139743	0.001278	0.00141954	0.00139032	0.00113379	0.00135879	0.00144265	0.00128469	0.00131985	0.00143159	0.00136135	0.00137623	0.00110549	0.00136748	0.00128559
Indole	C00463	0.00130633	0.001324	0.00131397	0.00131697	0.00133634	0.00134906	0.00132616	0.00132671	0.00136597	0.00129664	0.00135761	0.00136292	0.00135569	0.00135661	0.00129943	0.0013332	0.0013184	0.00132552	0.00129978	0.00134812	0.00132352	0.00136689	0.00145198	0.0013426	0.00131523	0.00131767	0.00132631	0.00132244	0.00134891	0.00135031	0.0013618	0.00138406	0.00135025	0.00130876	0.00133816	0.00138056	0.00134648	0.00132835	0.00138991	0.00130531	0.00129448	0.00126717	0.00140029	0.00136132
Guanidineacetic acid	C00581	0.00143376	0.00141373	0.00138001	0.00140269	0.00138646	0.0014669	0.00136735	0.00140304	0.00140112	0.00137641	0.00141727	0.00141579	0.00140444	0.00145181	0.00140127	0.00136336	0.00141483	0.00142372	0.0013662	0.00139353	0.00142658	0.00140866	0.00149477	0.00139043	0.0014065	0.00136496	0.00139735	0.00137246	0.00140723	0.00140296	0.00141489	0.00139756	0.00143591	0.00136154	0.00137275	0.0013829	0.00138995	0.00141098	0.00143517	0.00145883	0.00142752	0.00139363	0.00137771	0.00140493
L-Norvaline	C01826	0.00167928	0.00166802	0.00165062	0.00167441	0.00166463	0.0017216	0.00163236	0.00168166	0.0016807	0.00168022	0.00170946	0.00168994	0.00167275	0.00172979	0.00171166	0.00163202	0.00166892	0.00173153	0.00167721	0.001685	0.00164625	0.00167474	0.00166196	0.00165955	0.00166865	0.00166531	0.00167079	0.00167143	0.00168998	0.0017339	0.00171282	0.00167833	0.00170087	0.00164919	0.00169162	0.00167065	0.0016582	0.0016737	0.00169325	0.0017026	0.00168538	0.00168765	0.00165537	0.00165437
alpha-Methylstyrene	C14395	0.00131514	0.0013301	0.0013523	0.00138022	0.00137163	0.00134537	0.00132791	0.00131372	0.0015006	0.00129493	0.00137729	0.00135815	0.00135859	0.00138818	0.00132448	0.00134593	0.00133378	0.00136042	0.00133301	0.00138906	0.00136639	0.00138084	0.00149846	0.00133373	0.00131937	0.00130352	0.00134183	0.00132245	0.00135125	0.00136619	0.0013375	0.00136921	0.00133465	0.00133039	0.00135124	0.00137499	0.00141038	0.00131024	0.00141511	0.00134604	0.001314	0.00130499	0.0013363	0.00135117
5-Aminopentanal	C12455	0.00131632	0.00119001	0.00115867	0.00129165	0.00131722	0.00108107	0.00103481	0.00127324	0.00109882	0.00132753	0.00115792	0.00121178	0.00108693	0.00117997	0.00111727	0.00128262	0.00142013	0.00128191	0.00126125	0.00130464	0.00124246	0.00124244	0.00103715	0.00112438	0.00111282	0.00134841	0.00108585	0.00124018	0.00111686	0.00143078	0.000982242	0.00116526	0.00112946	0.00111582	0.00140619	0.00101257	0.00128292	0.00128851	0.00111943	0.00145406	0.000966621	0.00121968	0.0011358	0.00130229
L-Threonine	C00188	0.00151256	0.00148763	0.00141746	0.00149416	0.00146291	0.0014806	0.00147926	0.00148023	0.00145298	0.00144181	0.00138703	0.0012969	0.00143734	0.0014491	0.00146113	0.00145251	0.00147518	0.0014638	0.00149311	0.00150119	0.00144678	0.0014031	0.00145169	0.00148965	0.00146978	0.00145536	0.0013872	0.00147161	0.00148925	0.00145376	0.00147031	0.00147756	0.00150575	0.00138655	0.00145259	0.00140161	0.00143132	0.00150099	0.00147944	0.00144941	0.00150213	0.00137446	0.00145346	0.00146342
Styrene Oxide	C02083	0.00135755	0.00140257	0.00137155	0.00147722	0.00143677	0.0016017	0.00134986	0.00162332	0.00166391	0.00138842	0.00155284	0.00145476	0.00133621	0.00172483	0.00138975	0.00136801	0.00157325	0.00174938	0.00132901	0.00140148	0.00174066	0.00144521	0.00145092	0.00142715	0.00133754	0.0015346	0.00137079	0.00137866	0.00147368	0.00145723	0.00146877	0.00136702	0.00139	0.00141782	0.00144494	0.00147329	0.00141919	0.00137856	0.00158908	0.00172323	0.0014441	0.00136337	0.00149168	0.00157189
Phenylethylamine	C05332	0.00147095	0.00143497	0.00149127	0.00150901	0.00151086	0.00150411	0.00148277	0.00139876	0.00147776	0.00144143	0.00151645	0.00149165	0.00144245	0.00151665	0.00149149	0.00144805	0.00148045	0.00147571	0.00142907	0.00151475	0.00149004	0.00144501	0.00164496	0.00148514	0.00145571	0.00152573	0.00142377	0.00152641	0.00152341	0.00140485	0.00146765	0.0015063	0.00147757	0.00149704	0.00149241	0.00145177	0.00148885	0.00145896	0.00146436	0.00150022	0.00146197	0.00144026	0.00147505	0.00146527
4-Hydroxybenzaldehyde	C00633	0.00155117	0.00153644	0.00152935	0.00153554	0.0015392	0.00161978	0.0015716	0.00153477	0.00156099	0.00155027	0.00153318	0.00152945	0.00154167	0.00157457	0.0015563	0.00155132	0.00155487	0.0015779	0.00154173	0.00156105	0.00150312	0.00153058	0.00156446	0.00157247	0.00153598	0.00151133	0.00152027	0.00153259	0.00157031	0.00156017	0.00154612	0.00157923	0.00157553	0.00149032	0.00154774	0.00158611	0.00152738	0.00153238	0.00157699	0.00149653	0.00157202	0.00150589	0.00154484	0.00154273
Niacinamide	C00153	0.00132127	0.00139929	0.00131014	0.00128216	0.00130506	0.00146627	0.00136172	0.00132248	0.00142611	0.00132059	0.00129814	0.00133147	0.00128493	0.00135768	0.00133505	0.00135446	0.00127864	0.00141258	0.00132087	0.00136139	0.00135903	0.00130531	0.00141803	0.00128409	0.00135533	0.0012862	0.00126386	0.00129263	0.00139418	0.00134077	0.00128538	0.00132951	0.00129257	0.00137512	0.00129185	0.00127569	0.00130747	0.00126052	0.00130145	0.00133247	0.00132728	0.00133089	0.00138263	0.00135888
Isonicotinic acid	C07446	0.00156256	0.00154862	0.00154279	0.00154738	0.00151948	0.00155976	0.00165252	0.00152739	0.00161703	0.00157744	0.00156689	0.00155116	0.00157267	0.00154143	0.00154625	0.00157652	0.00149811	0.00155044	0.00153349	0.00156781	0.0015294	0.00152558	0.00152378	0.00161213	0.00161884	0.00157818	0.00157115	0.00163379	0.00157564	0.00155792	0.00159498	0.00161974	0.00151394	0.00162116	0.00154548	0.00155691	0.00161821	0.001555	0.00158504	0.0015366	0.00158964	0.00151755	0.00161162	0.00159406
1-Ethyl-1H-pyrrole-2-carboxaldehyde	NA	0.00128993	0.00124131	0.00121544	0.00123669	0.00124699	0.00125291	0.00125893	0.00130328	0.0012932	0.00123818	0.00129442	0.00125801	0.00126111	0.00138037	0.00126835	0.00129634	0.00125864	0.00135305	0.00123553	0.00131584	0.00131356	0.00129311	0.00137835	0.00121533	0.00134547	0.00124597	0.00137323	0.00127212	0.00134567	0.00128309	0.0012519	0.00124975	0.0013278	0.0012663	0.00125472	0.00122809	0.00128111	0.00128545	0.00122882	0.00126834	0.00144147	0.00137236	0.00123481	0.00129558
2-Propionylpyrrole	NA	0.00125294	0.00126833	0.00120209	0.00120797	0.00129542	0.00126436	0.0012309	0.00125203	0.00128113	0.00118872	0.00120577	0.00127667	0.00122244	0.00132634	0.00122988	0.00125065	0.0012266	0.00113721	0.00124537	0.00122645	0.00124256	0.00133317	0.00129215	0.00120076	0.00128729	0.00123404	0.0012681	0.00122789	0.0013177	0.00122838	0.00129939	0.00126158	0.00137815	0.00128563	0.00124238	0.00123661	0.00126445	0.0012798	0.00119891	0.00120771	0.00121587	0.00110642	0.00122886	0.00121972
Taurine	C00245	0.00134994	0.00117086	0.00137241	0.00129343	0.00119449	0.00126115	0.0013697	0.0014195	0.00105637	0.0014526	0.00127675	0.00123584	0.00124986	0.00152751	0.00143214	0.00145904	0.00139807	0.0013998	0.00143649	0.00142248	0.00136204	0.00126538	0.0015264	0.00117894	0.00117304	0.00142493	0.00112839	0.00133171	0.00128613	0.00148092	0.00120493	0.00139778	0.00115506	0.00122549	0.00147781	0.00120478	0.00116624	0.0014807	0.00122788	0.00149182	0.00125011	0.00109988	0.00122772	0.00127023
3,4-Dihydro-5-propanoyl-2H-pyrrole	NA	0.00119182	0.00122413	0.00123889	0.00127191	0.00135513	0.00117834	0.00121594	0.00120096	0.00135073	0.00124533	0.00105679	0.00127875	0.00127779	0.00121768	0.00121082	0.00121122	0.00122102	0.00122695	0.00119754	0.00126801	0.00126585	0.00123349	0.00121675	0.00103137	0.00123095	0.00121111	0.00118571	0.00126481	0.00126013	0.00121808	0.00124404	0.00126171	0.00129035	0.00127374	0.0012224	0.00133539	0.00131744	0.00111424	0.00119484	0.00121361	0.00123614	0.00130515	0.00130479	0.00125126
5-Butyloxazole	NA	0.00129578	0.00124539	0.00123512	0.00127604	0.00132096	0.00128075	0.00126606	0.00126459	0.00130545	0.00122404	0.00141974	0.00137531	0.00130819	0.00133871	0.00124152	0.0012346	0.00126017	0.00118794	0.00121136	0.00126137	0.00127185	0.00139975	0.00141507	0.00126826	0.00127932	0.00125754	0.00143372	0.00131532	0.00132131	0.00124089	0.00133241	0.00130452	0.00132891	0.00130979	0.00125382	0.00133985	0.00133978	0.00128523	0.0012939	0.00122783	0.00121894	0.00152099	0.00132008	0.0012857
1,3,5-Benzenetriol	C02183	0.00145548	0.00141837	0.00147828	0.00150834	0.00151489	0.00142369	0.00141826	0.0014647	0.00145425	0.00144909	0.0015207	0.00148069	0.00145537	0.0014719	0.00145765	0.00142075	0.00145226	0.00140041	0.00137822	0.00150132	0.00148295	0.00144203	0.00162951	0.00142924	0.00146244	0.00139805	0.00144156	0.00144528	0.00151822	0.00142731	0.00147701	0.00148504	0.00149039	0.00148032	0.00146282	0.0014366	0.00146177	0.00143612	0.00141693	0.00143686	0.00147101	0.00146546	0.00145741	0.00146076
Thymine	C00178	0.00147334	0.00149116	0.00149372	0.00148175	0.00151236	0.00146398	0.00155424	0.00145115	0.00156114	0.0015002	0.0015577	0.00151341	0.00151509	0.00147676	0.00144293	0.00146833	0.00146816	0.00147333	0.00140953	0.00149672	0.00145391	0.00147923	0.00164848	0.00152406	0.00153133	0.00149131	0.00151741	0.00150953	0.00153484	0.00144016	0.00154978	0.00154119	0.00149025	0.00149929	0.00145097	0.00152885	0.00153613	0.00149556	0.00153413	0.00146298	0.00150825	0.00149573	0.00152593	0.00148907
Hydroxyminaline	NA	0.0011833	0.00125267	0.00110025	0.00122467	0.00125694	0.0012396	0.00109997	0.00112121	0.00121943	0.00106239	0.00125932	0.00133334	0.00120346	0.00114645	0.00109116	0.00108336	0.00103136	0.0011093	0.00105347	0.00118878	0.00111942	0.00127688	0.000963592	0.00121848	0.0012449	0.00114056	0.00115171	0.00117793	0.00130446	0.00108838	0.00130252	0.00126393	0.00134365	0.00114403	0.00110369	0.00129366	0.00121508	0.00114995	0.00126929	0.00106914	0.00112123	0.00112039	0.00117749	0.00117556
(??)-4-Methylene-2-pyrrolidinecarboxylic acid	NA	0.00142824	0.0013674	0.00129107	0.00137587	0.00146451	0.0014612	0.00132244	0.00138318	0.00141204	0.00141297	0.00134171	0.00134969	0.0013448	0.00141056	0.00135383	0.00133346	0.00140204	0.00143003	0.00127679	0.00132319	0.00147106	0.00130626	0.00140383	0.00135123	0.00138438	0.00130138	0.00131238	0.00134223	0.00134467	0.00130324	0.00133533	0.00131381	0.00133313	0.00157861	0.00130167	0.00132614	0.0015524	0.00144326	0.00144781	0.00138297	0.00145233	0.00133392	0.00133353	0.00127493
1-(1-Pyrrolidinyl)-2-propanone	NA	0.00151679	0.00133191	0.00142351	0.00145128	0.0015268	0.00152951	0.00148738	0.00140372	0.00145341	0.00146233	0.00149567	0.00141408	0.00148892	0.00148623	0.00146414	0.00151963	0.00150479	0.00154016	0.0014688	0.00141133	0.0015904	0.00156905	0.00157701	0.00137606	0.0013975	0.00150511	0.00148908	0.00149827	0.00156776	0.00151628	0.0013623	0.00140194	0.00140599	0.00164025	0.00152912	0.00146327	0.00161614	0.00153195	0.00138845	0.00150071	0.00144545	0.00167965	0.00137809	0.0015352
DL-Coniine	NA	0.000965303	0.00120464	0.00122181	0.00132276	0.00126131	0.00121059	0.00121677	0.00122288	0.00114468	0.00123994	0.00125373	0.0012563	0.00105201	0.000980837	0.00101691	0.00132288	0.00108421	0.00129409	0.00105366	0.00111585	0.00125061	0.00126915	0.00136901	0.00121331	0.000966679	0.00123998	0.00107167	0.00129431	0.00125701	0.00131146	0.0012373	0.00122784	0.00105666	0.00134677	0.00126578	0.000951202	0.00126561	0.0010606	0.00121274	0.0012014	0.00123386	0.00115742	0.00122649	0.0010974
5-Amino-1-methyl-2-piperidinone	NA	0.00123298	0.00130308	0.0012498	0.00100427	0.00128896	0.00127557	0.00127217	0.00126327	0.0012755	0.00124281	0.00130385	0.00129329	0.00126469	0.00119288	0.00123785	0.0012287	0.00125293	0.00129469	0.00121289	0.00126309	0.0012052	0.00128739	0.0013815	0.00127208	0.00127725	0.00123655	0.00125595	0.0012957	0.00128935	0.00120859	0.00129419	0.00126098	0.00128561	0.00125212	0.00133933	0.00126609	0.0012749	0.00125494	0.00128624	0.00136308	0.00130306	0.00129083	0.00128447	0.00123893
Trimethyloxazole	NA	0.00137515	0.00136414	0.00141107	0.00136879	0.00139795	0.00128461	0.00130502	0.00138445	0.00131442	0.00137177	0.00137189	0.00138851	0.00133174	0.0012666	0.00134992	0.0013377	0.00138092	0.00131725	0.00132692	0.00136085	0.00132648	0.00136266	0.00137642	0.0013882	0.00135985	0.00134855	0.00136558	0.00134702	0.00132268	0.00138507	0.00134652	0.00136535	0.00138012	0.00132017	0.0013469	0.00131058	0.00132161	0.00137792	0.00136529	0.00134402	0.00134583	0.00134499	0.00131592	0.00135648
N,N-Dimethyl-N-(4-piperidinyl)amine	NA	0.00135027	0.00128794	0.00122445	0.00112628	0.00122631	0.00137707	0.00133742	0.00120644	0.00137988	0.00127154	0.00129776	0.00131711	0.00128046	0.00121984	0.00118479	0.00130545	0.00124037	0.00129796	0.00129044	0.00130147	0.00128054	0.00140496	0.00139131	0.00123026	0.00129289	0.00127862	0.0013137	0.00141883	0.00111145	0.00129538	0.00130872	0.00141464	0.00118492	0.00130238	0.00134261	0.00122458	0.00127568	0.00137091	0.00139288	0.00136692	0.00124939	0.00109341	0.00126362	0.00131673
L-5-Oxoproline	C01879	0.00152452	0.00154347	0.00146288	0.0015765	0.0015696	0.00153834	0.00152414	0.00148714	0.00159235	0.00147279	0.00148901	0.00156646	0.00157263	0.0015646	0.00146279	0.00147919	0.0014878	0.00156734	0.00147253	0.00153616	0.00150788	0.00152777	0.00154797	0.00150699	0.00154911	0.00150583	0.00145831	0.00158411	0.0015595	0.00150806	0.00157038	0.00155957	0.0015357	0.00150868	0.00146198	0.0015491	0.00159599	0.00154084	0.00155064	0.00143511	0.00155488	0.0014989	0.00154443	0.00153175
Isoquinoline	C06323	0.00134618	0.00137638	0.00140971	0.00139373	0.0013847	0.00134781	0.00133515	0.00135181	0.00137807	0.00132297	0.00141529	0.0013742	0.00139652	0.0013155	0.00133589	0.00128867	0.0013555	0.00133913	0.0013408	0.00138341	0.00142454	0.00138514	0.00146142	0.00135137	0.00139784	0.00137379	0.0013398	0.00135067	0.00139921	0.00127856	0.00136825	0.00141952	0.00138943	0.00135793	0.0013477	0.00136302	0.00139948	0.00132	0.0013674	0.00134262	0.00138395	0.00132283	0.00134857	0.00144691
D-Pipecolinic acid	NA	0.00143158	0.00146931	0.00139447	0.00147757	0.00148314	0.00144341	0.00143832	0.00142989	0.00145819	0.00141975	0.0015214	0.00146247	0.00150758	0.00137437	0.00141151	0.00145143	0.00138979	0.00149258	0.00136129	0.00142895	0.00141701	0.00148999	0.00151363	0.00147937	0.00148219	0.00143099	0.00147498	0.00145635	0.00150416	0.00141477	0.00152284	0.00148774	0.00142053	0.00148773	0.00139585	0.00154663	0.00151255	0.00143479	0.00150522	0.00136725	0.00153769	0.0015005	0.00146811	0.00141802
Metformin	C07151	0.00143642	0.00149388	0.00116482	0.00149287	0.00135612	0.00146144	0.00149203	0.001445	0.00148408	0.00119488	0.00154005	0.00149034	0.00150851	0.0014452	0.00143076	0.00146344	0.00141315	0.00140344	0.00139477	0.00146643	0.00181827	0.00149957	0.00143635	0.00149898	0.00135312	0.00144475	0.00120475	0.0015392	0.00116794	0.00119875	0.00119574	0.00151166	0.00118169	0.00111084	0.00140878	0.00155888	0.0014108	0.00121573	0.00117863	0.00137809	0.00116436	0.00120963	0.00135953	0.00143743
DL-Norleucinamide	NA	0.00130625	0.00119786	0.00132144	0.00120498	0.00129281	0.00144055	0.00131071	0.00130053	0.00129029	0.00123245	0.00127961	0.00124952	0.00120427	0.0014359	0.00136046	0.00138529	0.00130126	0.00139013	0.00131841	0.00124017	0.00150041	0.00141776	0.00133466	0.00120334	0.00124954	0.00132916	0.0013598	0.00135496	0.00126064	0.00144824	0.00120397	0.00127388	0.00126582	0.00123651	0.00136988	0.00119634	0.00136409	0.00131779	0.00118659	0.00134375	0.00127456	0.00132502	0.00121275	0.0013913
N-Acetylputrescine	C02714	0.00151408	0.00129944	0.00145478	0.00141185	0.00149331	0.00154698	0.00140311	0.00146244	0.00136801	0.00141655	0.00140354	0.0013651	0.00138771	0.00154574	0.00151524	0.00155921	0.00149569	0.00151592	0.00146797	0.00140054	0.00160561	0.00153609	0.00136913	0.00133413	0.00140334	0.00153519	0.00144879	0.00150942	0.00136832	0.00161281	0.00136072	0.00133787	0.0013543	0.00134789	0.00145271	0.00133227	0.00138622	0.00152551	0.00132436	0.00147257	0.0013764	0.00146847	0.00138068	0.00147833
Creatine	C00300	0.00149987	0.00127071	0.00159548	0.00145892	0.00151277	0.00145562	0.00149584	0.00155505	0.00150276	0.00150114	0.00128421	0.00125604	0.00150777	0.00170338	0.00163943	0.00161027	0.00157733	0.00142795	0.00156234	0.00165188	0.00151259	0.00139682	0.0016766	0.00155381	0.00125077	0.0015403	0.00124629	0.00134692	0.00157185	0.00161	0.00124262	0.00149392	0.00118254	0.00164257	0.00159096	0.00123998	0.00139205	0.00159425	0.00125227	0.00155258	0.00157958	0.00133382	0.00115203	0.00146123
3-Methylindole	C08313	0.00112239	0.00128385	0.00127574	0.00118051	0.00130435	0.00118259	0.00114067	0.00114867	0.00133612	0.00122511	0.00120458	0.0012693	0.00126345	0.00121525	0.00117639	0.00112718	0.00116757	0.00118549	0.00116342	0.00117386	0.00116176	0.00117141	0.00126713	0.00116837	0.00122426	0.00114588	0.00115578	0.00135312	0.00127097	0.0011402	0.00126145	0.00121717	0.00139848	0.00118219	0.00114746	0.00126255	0.00120056	0.00111722	0.00122188	0.001176	0.00124103	0.001154	0.00116566	0.00119527
D-Alloisoleucine	NA	0.00178356	0.00177313	0.00167754	0.00173935	0.00174352	0.00177102	0.00173151	0.00173279	0.00178396	0.00172414	0.0017644	0.0017993	0.00175732	0.00173637	0.00174393	0.00169973	0.00174364	0.00173127	0.00173602	0.00176704	0.00170483	0.00175757	0.00166729	0.0017581	0.00173773	0.00175625	0.0017469	0.00167624	0.00179055	0.00176058	0.00176497	0.00178707	0.00178903	0.00175146	0.0017333	0.00179314	0.00175	0.00174476	0.00177704	0.0017465	0.00179926	0.00174555	0.00172727	0.00177066
Isoleucine	C00407	0.00155291	0.00164631	0.00151235	0.00152929	0.00154143	0.00158066	0.00152754	0.00152734	0.00155651	0.00152532	0.0015471	0.00155349	0.00155435	0.00153709	0.00152541	0.0015117	0.00153525	0.00153085	0.00150611	0.00153892	0.00149485	0.00154284	0.00152731	0.00155575	0.00152311	0.0015365	0.00155021	0.00152405	0.00158708	0.00155443	0.0015665	0.00148816	0.00155838	0.00145425	0.00153761	0.00154141	0.00154035	0.00154786	0.00157384	0.00154699	0.00157027	0.00153686	0.00152404	0.00154277
(??)-erythro-Isoleucine	NA	0.00129677	0.00121294	0.00123967	0.00121325	0.00135884	0.00132379	0.00132655	0.00130606	0.00113561	0.00131378	0.00115874	0.00108871	0.00129181	0.00133126	0.00129067	0.00134784	0.00127399	0.00129952	0.00123575	0.0011578	0.00136246	0.00130873	0.00166112	0.00122393	0.00119878	0.00131798	0.00122819	0.00134957	0.00127718	0.00143067	0.00106485	0.00109212	0.00101034	0.0012981	0.00124206	0.000978055	0.00123077	0.00132957	0.00118726	0.00124651	0.00115531	0.00122515	0.00115415	0.00124821
DL-Ornithine	C01602	0.00130022	0.00131271	0.00125724	0.00120195	0.00130222	0.00138651	0.00130847	0.00131796	0.00130595	0.00127743	0.00121049	0.00119876	0.00129703	0.00127917	0.00136835	0.00140079	0.0012408	0.00139855	0.00124112	0.00136441	0.00123624	0.00124265	0.00145396	0.00134655	0.00127972	0.00133608	0.00125949	0.00130675	0.00135729	0.00130692	0.00126587	0.00127782	0.00125422	0.00143216	0.00138335	0.00120988	0.00131705	0.00137365	0.00126031	0.00123734	0.00137467	0.00118077	0.00129967	0.00129014
p-Mentha-1,3,5,8-tetraene	NA	0.00128244	0.00131066	0.00131425	0.00129773	0.00127501	0.0012983	0.00128409	0.00126451	0.00136414	0.00123384	0.00127048	0.0013124	0.00130746	0.0013603	0.00128325	0.00132497	0.00129673	0.00131577	0.00130202	0.00134245	0.00133764	0.00137585	0.00132175	0.00127169	0.00129382	0.0012582	0.00132341	0.00133242	0.00129656	0.00133755	0.00129785	0.00132929	0.00128284	0.00127507	0.0013003	0.00134417	0.00129034	0.00126404	0.00133279	0.0013132	0.00124856	0.00122486	0.00128396	0.00131626
Thiazolidine-2-carboxylic acid	NA	0.00119162	0.00102369	0.00127519	0.00127287	0.00116423	0.00114525	0.00123142	0.00122508	0.00111448	0.00128358	0.00123855	0.00138219	0.00121289	0.00110506	0.00112186	0.00100061	0.00120597	0.00121457	0.00114945	0.00115056	0.00125349	0.00127852	0.0012146	0.00107983	0.0010391	0.00119585	0.00112854	0.000991796	0.00140647	0.00123646	0.00103063	0.00109109	0.00130024	0.00117935	0.00110771	0.000999641	0.00127206	0.00105983	0.00131114	0.00119153	0.00108184	0.0011696	0.00118946	0.00126555
D-Aspartic acid	C00402	0.00134428	0.00138619	0.00133564	0.00144637	0.00139643	0.00138351	0.0013035	0.00134515	0.00137486	0.00127899	0.0013314	0.00137735	0.00133192	0.00132749	0.00133225	0.00125288	0.00133889	0.00135214	0.00124728	0.00141937	0.00128766	0.00135818	0.00127436	0.00132743	0.00135173	0.00134172	0.00131773	0.00135502	0.00139199	0.00133702	0.00136825	0.00130105	0.00134	0.00133214	0.00133665	0.00127948	0.00133076	0.00133256	0.00129585	0.00132242	0.00136224	0.00120131	0.00125534	0.00132802
2-Indolinone	NA	0.00120837	0.00113817	0.00111407	0.00120688	0.00112906	0.00113922	0.00130258	0.00118844	0.00122585	0.0011044	0.00126118	0.00136261	0.00136096	0.00111537	0.00111592	0.00123087	0.00110445	0.00108283	0.00105543	0.00110296	0.00115342	0.00136903	0.00127637	0.00129319	0.00124208	0.00124864	0.00116478	0.0013058	0.00131635	0.00111133	0.00132905	0.00123425	0.00136441	0.0012612	0.00112812	0.00137259	0.00125363	0.0011195	0.00114804	0.00110533	0.00112743	0.00132876	0.00123726	0.00117009
3,4-Dimethylbenzaldehyde	NA	0.00128793	0.00128393	0.0013277	0.00135132	0.00135102	0.00128033	0.00130356	0.00129316	0.00132781	0.00128597	0.00136668	0.00133723	0.00130409	0.00131016	0.00131269	0.00127724	0.00131089	0.00130346	0.00126991	0.00133704	0.00130635	0.00130049	0.00146446	0.00132112	0.0013104	0.00129219	0.00128067	0.00156491	0.00135905	0.0012987	0.00132582	0.0013306	0.00133065	0.00132487	0.00130032	0.00129295	0.00131005	0.00128575	0.00130876	0.00128415	0.00130293	0.00126375	0.00132019	0.00128856
p-Mentha-1,3,8-triene	NA	0.0011724	0.00123423	0.00118565	0.00120752	0.00125979	0.00117041	0.00120907	0.00119408	0.00130779	0.00115336	0.0012404	0.0012559	0.00123633	0.00117567	0.00115822	0.00125334	0.0011666	0.00118211	0.00117522	0.00119452	0.00119943	0.00126731	0.00130646	0.00124014	0.00118288	0.00118248	0.00120613	0.0012603	0.0012694	0.00119588	0.00125872	0.00126046	0.00124817	0.00119542	0.00117764	0.00129733	0.00123471	0.00118246	0.00129508	0.00115505	0.0011717	0.00115111	0.00120676	0.00123739
Adenine	C00147	0.00128362	0.00135599	0.00133411	0.00137792	0.00136072	0.00149868	0.00137292	0.00135416	0.00141447	0.00130535	0.00145091	0.00134542	0.00139729	0.00138169	0.00134756	0.00133388	0.00128931	0.00134853	0.00135126	0.0013355	0.00131278	0.00140294	0.00143693	0.00132397	0.0013251	0.00128871	0.00148987	0.00135253	0.00139207	0.00129227	0.00140141	0.0013849	0.00146062	0.00141463	0.00127829	0.00135551	0.00140538	0.00128649	0.00126179	0.0012728	0.00140522	0.00141179	0.00142417	0.0013059
2-Phenylacetamide	C02505	0.00161642	0.0016027	0.0015616	0.00156828	0.0015975	0.00167549	0.00156943	0.00156364	0.00157683	0.00158251	0.00158344	0.00161279	0.00161149	0.00161599	0.00159581	0.00155306	0.00159916	0.00153378	0.00156417	0.00159642	0.00150656	0.0016054	0.00156307	0.00159389	0.0015996	0.00156722	0.00160353	0.00159603	0.00162479	0.00158025	0.00162314	0.00159725	0.00161767	0.0015592	0.00160173	0.00160589	0.00159599	0.00159967	0.00161805	0.00149737	0.00161943	0.00158828	0.00157575	0.00157856
N,N-Dimethylbenzylamine	NA	0.00136377	0.00109405	0.00133292	0.0011147	0.00109786	0.00121103	0.00116533	0.00131361	0.00112727	0.00122858	0.00122346	0.00109154	0.00125549	0.00113646	0.00126127	0.00117636	0.00133722	0.00127059	0.00133428	0.00133648	0.00132506	0.00119938	0.0012661	0.0011558	0.00114249	0.00139939	0.00113036	0.00129315	0.0014124	0.00135153	0.00110013	0.00122549	0.00108389	0.00122253	0.00147253	0.00129693	0.00113486	0.00134348	0.0011611	0.00136023	0.00132423	0.00105048	0.00115218	0.00114174
Hypoxanthine	C00262	0.00168188	0.00163574	0.00166256	0.00165463	0.0016461	0.00165618	0.00170241	0.00164426	0.00172937	0.00167092	0.00168941	0.00170803	0.00166484	0.00158561	0.00163727	0.00167472	0.00161005	0.00168826	0.00162772	0.00169875	0.00161468	0.00165233	0.00170621	0.00170972	0.00167107	0.00167305	0.00166958	0.00167772	0.00157511	0.0016423	0.00166885	0.00171532	0.00162342	0.00170848	0.0016233	0.00169805	0.00164695	0.00169448	0.00171743	0.00166943	0.00168084	0.00164586	0.00165427	0.00165994
Trigonelline	C01004	0.00138319	0.0013073	0.00145721	0.00146759	0.00137115	0.0014045	0.00145165	0.00145375	0.0013408	0.00133081	0.00135172	0.00141234	0.00149759	0.00139131	0.00138712	0.001399	0.00148639	0.00131695	0.00143795	0.00142915	0.0013769	0.00136184	0.00149523	0.00141788	0.00134075	0.00142194	0.00130951	0.00140781	0.00137401	0.00137681	0.0013475	0.00108075	0.00135082	0.00136244	0.00138187	0.0014138	0.001314	0.0014103	0.00147023	0.00144392	0.00138923	0.0013662	0.00141285	0.00138309
Tyramine	C00483	0.00119175	0.00131595	0.00126058	0.00136217	0.00115502	0.00144823	0.00123796	0.00147922	0.00152412	0.00121541	0.00139018	0.00127747	0.00123627	0.00156108	0.00117088	0.00112321	0.00139827	0.00156835	0.00122343	0.00116309	0.00156081	0.00130883	0.00105646	0.00115566	0.00117122	0.00138653	0.0011571	0.00112219	0.00129945	0.00127055	0.00131392	0.00116176	0.00127129	0.00121661	0.00124928	0.00128881	0.00114721	0.00117484	0.00144864	0.00157677	0.00119197	0.00114641	0.0013577	0.00141961
Urocanic acid	C00785	0.00152393	0.00150827	0.0014548	0.00153134	0.0013951	0.0014316	0.00153833	0.00151722	0.00146574	0.0015116	0.00156613	0.001533	0.00147857	0.00150806	0.00151823	0.00147175	0.00152827	0.00155011	0.0014939	0.00153431	0.00134919	0.00139868	0.00137468	0.0015527	0.00148387	0.00152641	0.00136459	0.00147534	0.00145961	0.00147552	0.00144957	0.00145417	0.0015288	0.00151869	0.00145357	0.00143128	0.00147761	0.00156465	0.00151942	0.00133877	0.00157755	0.0013717	0.00147187	0.00149842
Isophorone	C14743	0.00133046	0.00130686	0.00134252	0.00136678	0.00137336	0.00131254	0.00133048	0.00132237	0.00133881	0.00132441	0.00139992	0.00136404	0.00131624	0.00132904	0.00132134	0.00129955	0.00132416	0.00134832	0.00129017	0.00134991	0.00135359	0.00134783	0.0014895	0.00135747	0.001385	0.00130452	0.00131663	0.00125336	0.00138823	0.00131291	0.0013341	0.00134607	0.00135012	0.00135089	0.00132829	0.00131459	0.00135328	0.00132185	0.00133017	0.00130908	0.00133203	0.00131974	0.00134022	0.00135858
4-Nitrophenol	C00870	0.00124843	0.00118459	0.00136655	0.00124203	0.00120072	0.00121528	0.00145967	0.00128402	0.00117717	0.00125107	0.00121856	0.00119396	0.00119595	0.00120713	0.00128602	0.00124966	0.00132817	0.00119215	0.00124342	0.00131402	0.00125368	0.00124165	0.00132479	0.00132055	0.0012089	0.00128421	0.0012438	0.00130954	0.0012213	0.00140298	0.00130445	0.00123982	0.00123895	0.00120684	0.00131121	0.00124444	0.00115129	0.00121041	0.00122703	0.00126695	0.00134699	0.00127116	0.00123452	0.00120065
6-Hydroxynicotinic acid	C01020	0.00125667	0.00124087	0.00127386	0.0012899	0.00121389	0.00124504	0.00140012	0.00123971	0.00128463	0.00126049	0.00123896	0.00126838	0.0012478	0.00125277	0.00119372	0.00127591	0.00123201	0.00119955	0.00120634	0.00125877	0.00128609	0.00124384	0.00132802	0.00128804	0.00122656	0.00121533	0.00126368	0.00125141	0.00133503	0.00128001	0.00127952	0.0012328	0.00129352	0.00140992	0.00123397	0.00135196	0.00143005	0.00120509	0.00123671	0.00118468	0.00131399	0.00133204	0.00127339	0.00128826
Ethyl 2-pyrrolecarboxylate	NA	0.00126723	0.001289	0.0012116	0.00127768	0.00129033	0.00124398	0.00127545	0.00133188	0.00122319	0.00124067	0.00130669	0.00130141	0.0012854	0.00126872	0.00132865	0.00128648	0.00130372	0.00132438	0.00127498	0.0012714	0.00131412	0.00128504	0.00130253	0.00128406	0.00125433	0.00127557	0.00114766	0.00129248	0.00132857	0.00127647	0.00127044	0.00124589	0.00134696	0.00126809	0.00120697	0.0012482	0.00129426	0.00132045	0.00126612	0.00112976	0.00140822	0.00135965	0.00120503	0.00125389
9-Azabicyclo[3.3.1]nonan-3-one	NA	0.00115605	0.00117592	0.00117429	0.00122984	0.00121816	0.00119963	0.00121367	0.00118146	0.00148298	0.00118726	0.00129135	0.00124004	0.0013125	0.00118566	0.00116236	0.00116734	0.00116897	0.00113228	0.00119671	0.00118137	0.00119246	0.00121648	0.00133862	0.00119502	0.00148829	0.00117541	0.00132528	0.00132857	0.00128522	0.00116326	0.00121224	0.00141163	0.00131565	0.0014019	0.00118849	0.00122974	0.00127978	0.00118133	0.00119667	0.00116537	0.00119668	0.00132925	0.00143638	0.00122194
Ethyl furoate	NA	0.00128738	0.00126085	0.00134522	0.00129489	0.00133075	0.0013495	0.00139175	0.0013325	0.00131399	0.0013425	0.00126714	0.00116811	0.00125938	0.00133447	0.00135265	0.00136152	0.00134986	0.00131602	0.00139283	0.00136789	0.00128222	0.00122742	0.00133216	0.00140292	0.00124934	0.00129314	0.00125777	0.00134542	0.00131952	0.00136574	0.0012571	0.00139035	0.00136433	0.00117308	0.00132807	0.00140843	0.00127002	0.00128969	0.00139414	0.00133086	0.00133529	0.001115	0.00133462	0.00126098
Methylimidazoleacetic acid	C05828	0.00148711	0.00148552	0.00143808	0.00151171	0.00141712	0.00164139	0.00153535	0.00148434	0.00158697	0.00150387	0.00150842	0.00146054	0.00146978	0.00154741	0.00149676	0.00153141	0.00140457	0.0016234	0.00147092	0.00146641	0.00153748	0.00140186	0.00146249	0.00141396	0.00152693	0.00139721	0.00136057	0.001525	0.00154309	0.00151046	0.00149904	0.00158976	0.00145134	0.00156608	0.00136187	0.00145923	0.00148245	0.00133245	0.00139475	0.00143957	0.00150043	0.00143572	0.00154048	0.00155793
Imidazolepropionic acid	NA	0.00127924	0.00128685	0.00124534	0.0012898	0.00127859	0.00140753	0.00134976	0.00127094	0.00140306	0.00128641	0.00129412	0.00130366	0.00129152	0.00133257	0.00129036	0.00131995	0.00121829	0.00141194	0.00127159	0.00127012	0.00131923	0.00123256	0.00130482	0.00131374	0.00133202	0.0012118	0.00126068	0.0013992	0.00133095	0.0012915	0.00131919	0.00137668	0.00131758	0.00133149	0.00121011	0.00126875	0.00127374	0.00121869	0.00127525	0.00122491	0.00123773	0.00122423	0.00138855	0.00134645
Hexamethylenetetramine	NA	0.00128878	0.00124674	0.00130548	0.00132599	0.00132586	0.00133763	0.00129349	0.00130351	0.0013018	0.0012691	0.00134904	0.00130779	0.00126433	0.00128796	0.00133127	0.00125608	0.00131863	0.00130584	0.001273	0.00133544	0.0013	0.00128193	0.00148174	0.0013672	0.00128534	0.00128209	0.00124766	0.00132217	0.00134158	0.00129799	0.00128372	0.00131055	0.0013127	0.00129422	0.00130848	0.00136191	0.00125487	0.00127253	0.00127961	0.00132285	0.00129896	0.00122704	0.00129376	0.00127961
L-Histidinol	C00860	0.00113595	0.001165	0.00112826	0.00114418	0.00124074	0.00109727	0.00132743	0.00110196	0.00113391	0.00127811	0.00122695	0.00128411	0.00128362	0.00123614	0.00111122	0.00122328	0.00132192	0.00114733	0.00113417	0.00121317	0.0010845	0.00121589	0.00123407	0.00112406	0.00129347	0.00134387	0.00117662	0.00124483	0.00118517	0.00137983	0.00133885	0.00125351	0.00136154	0.00117634	0.00117064	0.00136036	0.00111595	0.00135972	0.00123612	0.00134521	0.00130969	0.00156314	0.00118077	0.00124585
Conhydrinone	NA	0.00152877	0.00136808	0.00146183	0.00147853	0.00155408	0.00158146	0.00148151	0.00143713	0.00146712	0.00147441	0.00153014	0.00144489	0.00157173	0.00134703	0.0014829	0.00152262	0.001445	0.0014243	0.0015454	0.00141181	0.00154415	0.00156273	0.00160546	0.00136311	0.00139712	0.00156976	0.00152996	0.00150272	0.0015771	0.0015497	0.0014238	0.00141764	0.00144308	0.00164453	0.00150029	0.00142883	0.00159941	0.00153834	0.00141302	0.00148024	0.00149056	0.00174486	0.00140408	0.0016069
1-Acetyl-4-piperidinamine	NA	0.00115133	0.00125816	0.00120068	0.00122286	0.0014043	0.00109448	0.00107344	0.00114277	0.00126697	0.00117296	0.0011749	0.00128626	0.00133289	0.0011173	0.0010677	0.00119599	0.00122603	0.00116112	0.0011728	0.00118953	0.00118758	0.00122655	0.00124635	0.00108828	0.00107537	0.00118817	0.00110022	0.00126199	0.00118501	0.00120569	0.00118229	0.00118794	0.0013374	0.00129222	0.00124061	0.00140763	0.00133764	0.00112407	0.0010804	0.00121455	0.00113402	0.00132113	0.0011113	0.00129073
4-Methyl-5-thiazoleethanol	C04294	0.00133722	0.00128642	0.00125288	0.00133379	0.0013819	0.00131884	0.00142066	0.00117868	0.00139577	0.00122736	0.00122463	0.00134866	0.00143932	0.00111266	0.00120314	0.00133359	0.00114014	0.00118367	0.00123049	0.00131274	0.00132689	0.00123105	0.00130284	0.00133181	0.00132959	0.0011947	0.00128326	0.00135991	0.00150124	0.00117741	0.00137203	0.00135009	0.00145886	0.00140148	0.00117763	0.0012657	0.00147281	0.00121295	0.00136387	0.00116163	0.0013776	0.00125979	0.00125679	0.0013306
6-Oxopiperidine-2-carboxylic acid	NA	0.00135101	0.00145288	0.00139047	0.00141754	0.00137698	0.00143428	0.00144836	0.00137861	0.00139713	0.00158819	0.00138481	0.0013275	0.00134787	0.00143898	0.001559	0.00141164	0.00142469	0.00138848	0.00139084	0.00141685	0.00131438	0.00132351	0.00141075	0.00137368	0.00139494	0.00147357	0.00133714	0.00139639	0.00129655	0.00142211	0.00138956	0.00148162	0.00134554	0.00133521	0.00138924	0.00150208	0.00136178	0.0014058	0.00139668	0.00135234	0.00144556	0.00137424	0.00139191	0.00135712
2-Aminonaphthalene	C02227	0.00131286	0.00139613	0.00137264	0.00145392	0.0013085	0.00153613	0.00130454	0.0013258	0.00137197	0.00135724	0.0012934	0.00129031	0.0013613	0.00155889	0.00126399	0.00134279	0.00144847	0.00135082	0.00136144	0.00137959	0.00138232	0.00141954	0.00137911	0.00144962	0.00130473	0.00127763	0.00127004	0.00128193	0.00133587	0.00141303	0.00127783	0.00129791	0.0013926	0.00126742	0.00125241	0.00135635	0.00138349	0.00125286	0.00131936	0.00142533	0.00131167	0.00128168	0.0014693	0.00139699
1-Aminocyclohexanecarboxylic acid	NA	0.00145011	0.00147492	0.00141811	0.00140853	0.00140084	0.00130847	0.00145023	0.00144179	0.00155497	0.00142977	0.00140433	0.00141741	0.00139929	0.00133093	0.00160796	0.00152176	0.00143156	0.00146686	0.00135452	0.0014447	0.00142286	0.00140695	0.00154614	0.00145101	0.00141697	0.00163599	0.0013093	0.00145044	0.00144533	0.00141242	0.00148877	0.00146785	0.00138708	0.00147818	0.00142495	0.00142214	0.0014091	0.0014228	0.00136592	0.00136645	0.00137008	0.00144678	0.00138497	0.00137589
N-Acetylcadaverine	NA	0.00163258	0.00143429	0.00153922	0.00157757	0.00165326	0.0016692	0.0015862	0.00152413	0.00155624	0.00160338	0.00166711	0.0015386	0.00164219	0.00164721	0.00153802	0.00160118	0.0016074	0.00163712	0.00160955	0.00154873	0.00170464	0.00169492	0.00172883	0.00142521	0.00148293	0.00164699	0.00163327	0.0016296	0.00172696	0.00165818	0.00140266	0.00153556	0.00146624	0.00180727	0.00164038	0.00148275	0.00177687	0.00164779	0.00152836	0.00158863	0.00158056	0.00184202	0.0014484	0.0016803
Indole-3-carboxyaldehyde	C08493	0.00140677	0.00140847	0.00137429	0.00141204	0.00141332	0.00145104	0.00140169	0.00143866	0.00141987	0.00139956	0.0014644	0.00143981	0.00148578	0.00139616	0.00140103	0.00140973	0.00140378	0.00146006	0.00135253	0.00144018	0.00139228	0.00142762	0.00138973	0.00141884	0.00143884	0.00141725	0.00142416	0.00143392	0.00145572	0.00134804	0.00145266	0.00145803	0.00146007	0.00138297	0.00135287	0.00142216	0.00143238	0.0014259	0.00148316	0.00145416	0.00143433	0.00142193	0.00139629	0.0014194
3-Dehydroxycarnitine	C05543	0.0016078	0.00159402	0.00149318	0.00159909	0.00165278	0.0016534	0.00160327	0.00155929	0.00159733	0.00160186	0.00153696	0.00169611	0.00149652	0.00159428	0.00155016	0.00164219	0.00147024	0.00159016	0.00162623	0.00167458	0.00163356	0.00164552	0.00173903	0.00156241	0.00150996	0.00155935	0.0014431	0.00157675	0.00163904	0.00154956	0.00148949	0.00150111	0.0016312	0.00158598	0.00156477	0.00170352	0.0016738	0.00156977	0.00153321	0.00142566	0.00157445	0.00171063	0.00148944	0.00158655
(S)-3-Amino-5-methylhexanoic acid	NA	0.00145967	0.00144688	0.00122168	0.00136711	0.00151363	0.00145204	0.00136422	0.00129113	0.00137344	0.00137134	0.00139209	0.00156707	0.0013673	0.0013175	0.00131311	0.00140893	0.00123685	0.0013666	0.00137334	0.00156486	0.00137469	0.00138546	0.00163483	0.00130105	0.00133704	0.00116097	0.00132863	0.00140442	0.00153706	0.00141487	0.0013716	0.00144051	0.00156685	0.00149284	0.0013605	0.00164832	0.00144834	0.00134259	0.00139434	0.00134359	0.00144618	0.00155072	0.00140992	0.00139375
2-Aminoheptanoate	NA	0.00126859	0.00135927	0.00119642	0.00122116	0.00133182	0.00124676	0.0012399	0.00116787	0.00131564	0.00124141	0.00127776	0.00137571	0.00122965	0.00122685	0.00120273	0.00129914	0.00116409	0.00119351	0.00118691	0.00139835	0.00125944	0.00132205	0.00142186	0.00123064	0.0012021	0.0011924	0.00124628	0.00130913	0.00133724	0.00123186	0.00119631	0.00121616	0.00125254	0.00131347	0.00119419	0.00136663	0.00134525	0.00125225	0.00139932	0.00121611	0.00139806	0.00150623	0.00132275	0.00134525
Heptaminol	NA	0.00124886	0.00125207	0.00120117	0.00126815	0.00127282	0.00119751	0.00131623	0.00116101	0.00134636	0.00120215	0.00142795	0.0013184	0.00136851	0.00120853	0.00129527	0.00124385	0.00130059	0.00114214	0.00119864	0.00118783	0.00102858	0.00121656	0.00126873	0.0013219	0.00136946	0.00116948	0.00143277	0.00124779	0.00118639	0.00115506	0.00155403	0.00130108	0.00135958	0.00133302	0.00114475	0.00143974	0.00123372	0.00123573	0.0014706	0.00128419	0.00116688	0.00120604	0.00137375	0.00141424
Spermidine	C00315	0.00145078	0.00138326	0.00133006	0.00121478	0.00131784	0.00148047	0.00143874	0.00133752	0.00148021	0.00137122	0.00132441	0.0014148	0.00138073	0.00131821	0.00127657	0.00141888	0.00133384	0.001393	0.00139296	0.00140238	0.00137653	0.00150251	0.0014807	0.00133654	0.00139148	0.00137589	0.00141049	0.00153279	0.00105213	0.00139335	0.00140449	0.00151942	0.00127166	0.00143291	0.0014405	0.00132442	0.0013995	0.0014721	0.00149201	0.00146307	0.00134726	0.00127592	0.0013639	0.00141741
Pyroglutamic acid	C01879	0.00141149	0.00137524	0.00137694	0.00144494	0.00141333	0.00139362	0.00124988	0.00132384	0.00134547	0.00136081	0.00131943	0.00133732	0.00133881	0.00134364	0.00138852	0.00136515	0.00141857	0.00137971	0.00138179	0.00142384	0.00129147	0.00139396	0.00144548	0.00131827	0.00135245	0.0013366	0.00133422	0.00135472	0.00134119	0.00140736	0.00131141	0.00130228	0.00136389	0.00130919	0.00138913	0.00131827	0.00129398	0.00142843	0.00136358	0.00135894	0.00140046	0.00135934	0.00130028	0.0013547
Lysine	C00047	0.00142621	0.00154451	0.00138471	0.00155782	0.00153104	0.00151795	0.00144178	0.00143574	0.00145187	0.00147676	0.00152674	0.00151087	0.00143499	0.00142156	0.00140263	0.00144929	0.00140661	0.00153615	0.00143925	0.00150244	0.00142825	0.00146049	0.00153125	0.00151201	0.00143283	0.00140503	0.00149669	0.00146943	0.00150075	0.00135331	0.00145785	0.00149155	0.00144914	0.00145824	0.00139402	0.00150836	0.00151435	0.00143368	0.00147719	0.0012996	0.00147778	0.00154043	0.00143956	0.00138383
(3-Methyl-2-butenyl)-benzene	NA	0.00127296	0.0012732	0.00128434	0.00126997	0.00140263	0.00130418	0.00126743	0.00126521	0.00161041	0.00121638	0.00124223	0.00129901	0.00128782	0.0012787	0.00121825	0.00130791	0.00123582	0.00123236	0.00123736	0.00124588	0.00127858	0.00132855	0.00127945	0.0012972	0.00123492	0.00124209	0.00126535	0.00128239	0.00127886	0.00128353	0.0012794	0.00132315	0.00126993	0.00128231	0.00126381	0.00134213	0.00156834	0.00124646	0.00132236	0.00122819	0.00120884	0.0012582	0.00128069	0.00131123
Glutamic acid	C00025	0.00156142	0.00157752	0.00148061	0.00161532	0.00162296	0.00158395	0.00158663	0.0015328	0.00163242	0.00150114	0.00151608	0.00160918	0.00158696	0.00161521	0.0014983	0.00152956	0.0015143	0.00159269	0.00151338	0.00157027	0.00155149	0.00154287	0.00157778	0.0015684	0.00160127	0.00155502	0.00150179	0.00163522	0.00160779	0.00152866	0.00162119	0.00158729	0.00155725	0.00155529	0.00148806	0.00157874	0.00159938	0.00158065	0.00158892	0.00143214	0.0016091	0.00153603	0.00159842	0.00156787
3-(2-Furanylmethyl)-1H-pyrrole	NA	0.00126782	0.00126085	0.00122771	0.00124686	0.00140724	0.00124735	0.00123813	0.00123107	0.00140935	0.00122444	0.00130465	0.0014186	0.00130762	0.00126247	0.00135965	0.00123314	0.00131545	0.00126793	0.0012	0.00122663	0.00127223	0.00127671	0.00129382	0.00126337	0.00130043	0.0012823	0.00128439	0.00125776	0.00136536	0.00126394	0.00141366	0.00133951	0.00146546	0.00127916	0.00125289	0.00136964	0.00130211	0.00124836	0.00131747	0.00126191	0.00128331	0.00132243	0.00124854	0.00127101
Phthalic anhydride	NA	0.0013665	0.00133808	0.00139348	0.00142095	0.00142002	0.00136651	0.00137882	0.00138813	0.00138972	0.00135392	0.00143712	0.0014003	0.00134541	0.00137925	0.0013754	0.00133603	0.00138164	0.00137209	0.00133061	0.00140979	0.0013784	0.00136747	0.00154592	0.00139051	0.00137255	0.00135012	0.00133654	0.00150461	0.00144359	0.00136266	0.00137057	0.00139792	0.00138778	0.00139345	0.00137767	0.00135071	0.00138007	0.00135697	0.00137081	0.00136226	0.00138628	0.00135299	0.00137994	0.00135548
3,4-Dihydrocoumarin	NA	0.00145702	0.00144411	0.00139732	0.00141021	0.00139906	0.00150405	0.00139607	0.00141198	0.00141797	0.00139177	0.00142437	0.00143793	0.00143212	0.00144889	0.0014189	0.00139213	0.00144142	0.00143739	0.0013895	0.00140076	0.00145844	0.00142174	0.00133598	0.00141389	0.00141747	0.0014152	0.00141349	0.00138911	0.00146688	0.00146776	0.00143741	0.00143678	0.00147819	0.00141945	0.00141773	0.00143309	0.00141244	0.0014334	0.00146118	0.00144717	0.00144207	0.00139663	0.00139184	0.00145583
Methionine	C00073	0.0016282	0.00160695	0.00155646	0.00154767	0.00158796	0.00162329	0.00157444	0.00155293	0.00161648	0.00159048	0.00154943	0.00162266	0.00160103	0.00154891	0.00155949	0.00155808	0.00157251	0.00160383	0.00156518	0.00161191	0.00155674	0.00163876	0.0015219	0.0015957	0.00161718	0.00159277	0.00159302	0.00162582	0.00162936	0.00161707	0.00161987	0.00161596	0.00160161	0.00157862	0.00155509	0.00161052	0.00156571	0.00161104	0.0016016	0.00153934	0.00163657	0.00160489	0.00156257	0.00158654
Aminochrome o-semiquinone	NA	0.0013416	0.00137428	0.00137274	0.00125333	0.00135168	0.00135289	0.00141343	0.00130457	0.00138352	0.00122878	0.00130339	0.00137601	0.00133559	0.00137719	0.00131811	0.00132539	0.00137196	0.00133207	0.00139913	0.00138801	0.00133048	0.00132158	0.00135025	0.00133601	0.00138206	0.00132114	0.0012709	0.00141449	0.0013141	0.00130871	0.00140819	0.00136751	0.00128896	0.0013579	0.00137738	0.00132381	0.00137585	0.00125978	0.00138103	0.00131914	0.00137206	0.00128184	0.00137446	0.00137912
2-Hydroxyadenine	NA	0.00159579	0.00151994	0.00153086	0.00148101	0.00140729	0.0014842	0.00142623	0.00143513	0.00146251	0.001606	0.00153194	0.00144284	0.0015376	0.00145011	0.00153861	0.00142387	0.00153151	0.00158612	0.00146472	0.00161975	0.00142691	0.00150767	0.00146427	0.00142116	0.00143658	0.0015359	0.00153472	0.00145902	0.00143394	0.00149868	0.00145453	0.00143696	0.00146394	0.00145417	0.00151798	0.00149321	0.00141968	0.0015214	0.00146858	0.00143954	0.00151609	0.00147936	0.00143204	0.00143455
Xanthine	C00385	0.00163122	0.00164106	0.00157506	0.00157499	0.00164798	0.00161358	0.00167584	0.0015835	0.00170948	0.00153647	0.00164936	0.00166965	0.00168037	0.00151384	0.00153202	0.00161506	0.00151676	0.00161681	0.00156998	0.00161817	0.00156028	0.00162989	0.00162088	0.00165374	0.00167872	0.00162843	0.00160613	0.00169456	0.00165697	0.00155376	0.00167793	0.00168254	0.00160076	0.00170195	0.00153646	0.00164081	0.0016735	0.00163052	0.00165114	0.00158762	0.00163004	0.00160104	0.00167461	0.00165486
Mesalazine	NA	0.00110894	0.00112175	0.00114979	0.00114249	0.00123127	0.0012284	0.00119496	0.00108125	0.00121609	0.0011505	0.00136962	0.00126677	0.0012537	0.00111174	0.00113526	0.00112357	0.00112945	0.00114282	0.00111316	0.00114411	0.00117807	0.00115275	0.00127582	0.00122101	0.00121442	0.00114831	0.00116029	0.00137332	0.00130931	0.00115898	0.00142208	0.00137153	0.00125413	0.00132742	0.00115421	0.00124808	0.00128239	0.0010868	0.0012455	0.00103547	0.00123416	0.00123071	0.00132904	0.00119631
N-Acetylhistamine	NA	0.00161187	0.00128376	0.00142784	0.00130743	0.00129955	0.00137916	0.00143102	0.0012915	0.00128771	0.00132121	0.00133676	0.00127062	0.00140599	0.00165175	0.00124623	0.00130018	0.00147833	0.00136093	0.0014536	0.00125981	0.00158594	0.0012809	0.00158754	0.00122497	0.00125281	0.0015683	0.00120201	0.0014227	0.00139773	0.00156669	0.00125541	0.00131629	0.00131131	0.00124542	0.00150681	0.00125055	0.00129192	0.00149984	0.0013778	0.00153022	0.00124256	0.00128748	0.00126106	0.00141034
O,O-Diethyl phosphate	C06608	0.00119469	0.0010745	0.00118917	0.00118582	0.00126601	0.00113741	0.00122023	0.0012836	0.00130313	0.00111738	0.00120866	0.00122638	0.00114423	0.00125151	0.00109065	0.00110838	0.00118545	0.00114036	0.00111751	0.00116546	0.00109239	0.00123437	0.00138126	0.00108323	0.00123022	0.00105456	0.00126499	0.0012223	0.00124926	0.00109814	0.00119847	0.0011352	0.00125746	0.00120942	0.00123412	0.000995471	0.0011353	0.00101181	0.00124554	0.00123151	0.00111435	0.000943264	0.00123771	0.00106272
Cyclo-prolylglycine	NA	0.00122621	0.00159567	0.00123492	0.00129685	0.001387	0.0012939	0.0013349	0.00129746	0.00136856	0.00128102	0.00138962	0.00138232	0.00140124	0.00138777	0.00122314	0.00122532	0.0012078	0.00128585	0.00126825	0.00123203	0.00121957	0.00134613	0.001373	0.00134777	0.0013929	0.00119272	0.00117284	0.00138666	0.00143029	0.00120714	0.00143835	0.00143767	0.00138463	0.00135127	0.00126228	0.00141279	0.00133804	0.00122134	0.00135547	0.00122408	0.00133126	0.00123466	0.00135567	0.00132749
Histidine	C00135	0.00133933	0.00141187	0.00128511	0.00135582	0.00134265	0.00135623	0.00137351	0.00142877	0.00131077	0.00135126	0.00128266	0.0012787	0.00137343	0.00135667	0.00132734	0.00128664	0.00139473	0.00146117	0.00127571	0.00133194	0.0013757	0.00129162	0.00138757	0.00135351	0.0013345	0.00136464	0.00133679	0.00132255	0.00129459	0.00139794	0.00128924	0.00132932	0.00132145	0.00127594	0.0013156	0.00131589	0.00123657	0.00138934	0.00132447	0.00131279	0.00141732	0.00129381	0.00132113	0.00135738
L-Histidine	C00135	0.00144719	0.00149777	0.00137351	0.00147796	0.00130628	0.00149511	0.00139406	0.00148343	0.00138293	0.00143364	0.00136431	0.00125702	0.00140204	0.00144184	0.00138704	0.001321	0.0015011	0.0015508	0.00139404	0.00145175	0.00147266	0.0013457	0.00148826	0.00142619	0.00144497	0.0014434	0.00134517	0.00137912	0.00139226	0.00148799	0.00135031	0.00128719	0.00146009	0.00131871	0.00140958	0.00128034	0.00129186	0.00151988	0.00137097	0.00136228	0.00153335	0.00138575	0.00139869	0.00140219
Arecoline	C10129	0.00129989	0.00131137	0.00125503	0.00128126	0.00151733	0.0011913	0.00137077	0.0012008	0.00140725	0.0012206	0.00151938	0.00153544	0.00140758	0.0012416	0.00120035	0.00125008	0.00123726	0.00120319	0.00120072	0.00123484	0.00127548	0.00141605	0.00137951	0.00139698	0.0013502	0.00118455	0.00136404	0.00148018	0.00130283	0.00122055	0.0014871	0.00134842	0.00150323	0.00125503	0.00124777	0.00152	0.00143368	0.0012198	0.00144458	0.00120602	0.0012652	0.00136421	0.00143728	0.00142392
6-Hydroxytropinone	NA	0.00118224	0.00127878	0.00100321	0.000950427	0.00143722	0.0012184	0.00129499	0.0012518	0.00136116	0.00116492	0.00145193	0.00147123	0.00133701	0.00104997	0.00116895	0.000885077	0.000955205	0.00119934	0.00115614	0.00118039	0.000922322	0.0013631	0.00131487	0.00133391	0.00121842	0.00119395	0.00123522	0.00141703	0.00128808	0.00121326	0.00141911	0.00140153	0.00142509	0.00144243	0.00124297	0.00142767	0.0012823	0.00119906	0.00137502	0.00121008	0.00119036	0.00136728	0.00136187	0.00132188
3-(1-Pyrrolidinyl)-2-pentanone	NA	0.00130183	0.00127491	0.00113874	0.00130451	0.00134918	0.00123726	0.00129039	0.00110529	0.00136788	0.00118795	0.00127815	0.00134998	0.00142392	0.00111566	0.00111486	0.00119368	0.00115402	0.00120107	0.00123132	0.00102166	0.00129513	0.00128429	0.00131025	0.00116088	0.00113611	0.0012571	0.00136952	0.0011821	0.0014372	0.00137704	0.00130965	0.00132932	0.00145634	0.00139765	0.00130645	0.00134941	0.00144878	0.0012665	0.0011948	0.00119421	0.00131109	0.0016585	0.00122002	0.00138677
4-Imidazolone-5-propionic acid	C03680	0.00121509	0.00136315	0.00122178	0.0013367	0.00134638	0.00133006	0.00127269	0.0012929	0.00131406	0.00124357	0.001278	0.00130686	0.00133318	0.00131498	0.00124732	0.0012174	0.00122615	0.00139034	0.00123676	0.00134265	0.00138996	0.00131065	0.00136112	0.00124038	0.00132104	0.00128843	0.00128396	0.00128314	0.00134272	0.00130853	0.0013329	0.00128478	0.0012961	0.00125956	0.0012352	0.00122707	0.00133905	0.00128212	0.0013246	0.00127145	0.00127109	0.00130488	0.00130407	0.00131342
N-Acetylproline	NA	0.00126033	0.00117723	0.00125781	0.00127195	0.00123895	0.00125109	0.00122834	0.00118337	0.00133581	0.00121421	0.00127241	0.00121405	0.0012401	0.00137154	0.00124631	0.0012285	0.00125593	0.00126427	0.00118322	0.0013508	0.00128651	0.00104762	0.00133044	0.00125677	0.00122909	0.0011848	0.00118645	0.00123177	0.00123627	0.00128234	0.0012275	0.00121674	0.00126462	0.00121648	0.00128322	0.00127698	0.00126746	0.00126231	0.00122846	0.00121584	0.00128469	0.0012056	0.00125302	0.00124601
(S)-Homostachydrine	C08283	0.00119825	0.00122693	0.00119059	0.00123861	0.00144655	0.00119981	0.00134239	0.00120576	0.00134689	0.00130779	0.00158646	0.00145251	0.00139439	0.00122916	0.00117883	0.00117691	0.0011932	0.00132232	0.00116093	0.00121229	0.00119788	0.00127286	0.00133762	0.00131628	0.00124917	0.00119386	0.00155767	0.00145169	0.0012728	0.00129765	0.00146651	0.00130802	0.0014698	0.0012009	0.00120257	0.00145439	0.00145697	0.0011515	0.00137948	0.00117409	0.00119988	0.00130682	0.00144534	0.00140759
1,4-Diaminonaphthalene	NA	0.00126877	0.00133639	0.00125131	0.00131967	0.00127413	0.00128494	0.00131382	0.00134932	0.00130394	0.00125171	0.0013295	0.00130392	0.00125182	0.00125264	0.00125373	0.00126419	0.00128911	0.00137659	0.0012321	0.00126742	0.00124837	0.0011822	0.00125382	0.00125834	0.00127421	0.00130032	0.00129198	0.00123589	0.00136398	0.00126022	0.0012969	0.00132029	0.00133508	0.00128728	0.00122462	0.00127672	0.00130571	0.00124263	0.00128064	0.00132625	0.00129111	0.00130303	0.00123256	0.00127891
Physoperuvine	C10864	0.00165255	0.00144306	0.00152163	0.00161	0.00167775	0.00161258	0.00158876	0.00144243	0.00157726	0.00160175	0.00165263	0.00154816	0.00167868	0.00149151	0.00144562	0.00154903	0.00156262	0.00154262	0.00158248	0.00153428	0.00164742	0.00167928	0.00173395	0.00147494	0.00147093	0.00161054	0.00160506	0.00164244	0.0016958	0.00161783	0.00146728	0.00151406	0.00151728	0.00178297	0.00160362	0.00153112	0.00171422	0.00165003	0.00152496	0.00159179	0.00158241	0.00183098	0.0014165	0.0016966
3-Acetylindole	NA	0.0012759	0.00123285	0.00126221	0.0012614	0.00134382	0.00128008	0.0012956	0.00125906	0.00129691	0.00144519	0.00115389	0.0012917	0.0014199	0.00125949	0.00142891	0.00123816	0.00141897	0.00136933	0.00125428	0.00128542	0.00130195	0.00133069	0.0013971	0.0012768	0.00120194	0.00139039	0.00136336	0.00118328	0.00119619	0.00125865	0.00134998	0.00137992	0.0012956	0.00128428	0.00128117	0.00126982	0.00129052	0.00125512	0.00134338	0.00124558	0.00130232	0.00124937	0.00131621	0.00127617
N-Acetylvaline	NA	0.00135464	0.00143287	0.00133204	0.00136345	0.0014061	0.00139046	0.00156805	0.00133498	0.00157614	0.00178302	0.00162184	0.00138799	0.00134618	0.00136816	0.00173922	0.00139065	0.00156539	0.00137419	0.0014015	0.00134816	0.00135103	0.00139445	0.00145899	0.00138534	0.00143603	0.00153561	0.0013403	0.00147658	0.00143682	0.00135988	0.0014407	0.00166329	0.00143535	0.00147826	0.001532	0.00168232	0.00138949	0.00133398	0.00156546	0.00142587	0.00163679	0.00151903	0.00136905	0.00133969
5-Acetamidovalerate	C03087	0.00136445	0.00124124	0.00123195	0.00127988	0.00137155	0.0012567	0.001307	0.00123084	0.00137012	0.0013838	0.00138099	0.00133176	0.00126193	0.00125547	0.00132984	0.00123067	0.00124695	0.00129003	0.00122683	0.00126131	0.001303	0.00130664	0.00148433	0.00124977	0.00130369	0.00125571	0.00124802	0.00126867	0.00137913	0.00124458	0.00131048	0.00133764	0.00131032	0.00128914	0.00124289	0.00135339	0.00133479	0.00124914	0.00131902	0.00122823	0.00128976	0.00148802	0.00129466	0.00128299
DL-2-Aminooctanoic acid	NA	0.00159275	0.00160325	0.00156804	0.001638	0.0015705	0.00156766	0.00166848	0.00153743	0.00169321	0.00161039	0.00166287	0.00165066	0.00168092	0.00151198	0.00160009	0.0015804	0.00163992	0.0014498	0.00153787	0.00149644	0.0014321	0.00162679	0.00168468	0.0016661	0.00162032	0.00141875	0.00172525	0.0016265	0.00163255	0.00129205	0.00169509	0.00168705	0.00158187	0.00167065	0.0014528	0.00165925	0.00157109	0.00158758	0.00173067	0.00166229	0.00149893	0.00155488	0.00168375	0.0016456
1-(1-methylethenyl)-3-(1-methylethyl)-benzene	NA	0.0012411	0.00125158	0.00127157	0.00123086	0.00123114	0.00126988	0.00123961	0.00120059	0.00140115	0.00115274	0.00116286	0.00127795	0.00125663	0.00127198	0.00120215	0.00128833	0.00121456	0.00120803	0.00121883	0.00120505	0.00133573	0.0013106	0.00119018	0.00125585	0.00119628	0.00122334	0.00120322	0.00116346	0.00124713	0.00128266	0.0012461	0.00130541	0.0012301	0.00120508	0.00124117	0.00132313	0.00125686	0.0012269	0.00130996	0.00119993	0.00113616	0.000929004	0.00123489	0.00130043
3-Formyl-6-hydroxyindole	NA	0.00130448	0.00134545	0.00122248	0.00122842	0.00140893	0.00135089	0.00136163	0.00122016	0.00148595	0.00114471	0.00120125	0.00121912	0.00117754	0.00128235	0.00130112	0.00143481	0.00124212	0.00115328	0.00121945	0.00135925	0.00121497	0.00127642	0.00133859	0.0011951	0.00144394	0.0013198	0.00122988	0.00135387	0.0012706	0.00116367	0.00131088	0.00137804	0.00134592	0.00136142	0.00135523	0.00132437	0.00137891	0.00125551	0.00144277	0.0012041	0.00113512	0.00112247	0.0012821	0.00130793
trans-S-(1-Propenyl)-L-cysteine	NA	0.0013289	0.00129476	0.00135596	0.00141085	0.0012561	0.00124281	0.00130271	0.00142176	0.00122708	0.00135545	0.00121735	0.00119092	0.00118489	0.00153517	0.00138284	0.00142131	0.00139839	0.00148699	0.00158834	0.00125808	0.00147993	0.00120044	0.00133239	0.00128058	0.00120836	0.00133662	0.0014228	0.00125804	0.0012098	0.00148059	0.00122634	0.0012236	0.00125008	0.00115597	0.00130916	0.00119208	0.00120685	0.00136795	0.00117583	0.00136919	0.00119367	0.0013082	0.0011754	0.00124032
L-Carnitine	C00318	0.00134032	0.00146391	0.00141046	0.00146018	0.00146827	0.00139628	0.00141036	0.00148892	0.00145508	0.00147502	0.00139412	0.00145649	0.00134484	0.00147994	0.00142031	0.00142429	0.00142719	0.00136963	0.00150105	0.00154985	0.00150808	0.00146145	0.00155095	0.00137432	0.00140626	0.00136708	0.0014222	0.00143477	0.00144712	0.00141447	0.00139878	0.00134898	0.00141432	0.00142313	0.00134429	0.00140179	0.00137304	0.00145571	0.00137117	0.00146294	0.0013623	0.00143074	0.00129271	0.00134564
DL-5-Hydroxylysine	NA	0.00117901	0.00127066	0.00128539	0.00118205	0.00135483	0.0012039	0.00122492	0.00129208	0.0012671	0.0012784	0.00133367	0.00127078	0.00124401	0.00128534	0.00122377	0.00129585	0.0012449	0.00134578	0.00130723	0.00135857	0.00131229	0.00127216	0.00147159	0.00120504	0.00122532	0.00115774	0.00122937	0.00125028	0.00126817	0.00137644	0.00122398	0.00113806	0.00123182	0.00123227	0.00117335	0.00120164	0.00119708	0.00126568	0.00119748	0.00127325	0.0012698	0.00123313	0.00128528	0.00116425
1,3-Diisopropylbenzene	NA	0.00117872	0.00115917	0.00123054	0.00115923	0.00128421	0.00124081	0.00117858	0.00112788	0.00144971	0.00114727	0.00117183	0.00118925	0.00115338	0.00112235	0.00114699	0.00114715	0.00112589	0.0011245	0.00113233	0.00119653	0.0011564	0.00111101	0.00123475	0.00114967	0.0011405	0.00112935	0.00114492	0.00123817	0.00117457	0.00114818	0.00123735	0.0011801	0.00119384	0.00117914	0.00112386	0.00113773	0.00134508	0.00119656	0.001163	0.00109128	0.00111885	0.00115788	0.00117527	0.00115356
3-Methyldioxyindole	C05834	0.0013159	0.00139756	0.00133675	0.00139679	0.00148507	0.00129557	0.00148318	0.00134874	0.00144304	0.00131655	0.00149439	0.00149966	0.00143234	0.00135906	0.00139991	0.00135656	0.0014563	0.00123623	0.00134703	0.00132922	0.00143953	0.00140919	0.0014741	0.00145252	0.00137121	0.0013849	0.00154932	0.00147219	0.00140007	0.00135463	0.00152152	0.00146522	0.00148593	0.00153822	0.00145504	0.0015228	0.00153082	0.00146191	0.00147957	0.00139475	0.00132296	0.00146821	0.00146316	0.00143096
6-Dimethylaminopurine	NA	0.00126143	0.00115952	0.00121116	0.0012255	0.00100942	0.00124466	0.0013326	0.00116776	0.00134761	0.00110722	0.0013538	0.00129757	0.00122146	0.00117902	0.00118256	0.00118272	0.0011572	0.00134197	0.00121329	0.00115199	0.00124741	0.00114303	0.00121653	0.00125146	0.00117724	0.00130467	0.00130052	0.0012396	0.00121033	0.00122046	0.00124099	0.0011591	0.00121665	0.00115453	0.00121253	0.00113648	0.00133222	0.00130646	0.00119766	0.00125687	0.00129364	0.00129124	0.00122116	0.00119827
trans-p-Hydroxycinnamic acid	C00811	0.00137042	0.00129042	0.00128468	0.00132008	0.00129882	0.00141098	0.00129698	0.00126841	0.0013285	0.00131215	0.00135999	0.00135409	0.00135807	0.00136961	0.00135002	0.00126431	0.00137499	0.00124398	0.00130662	0.0013088	0.00125525	0.00132859	0.00125098	0.00135068	0.00132692	0.0013498	0.00134576	0.00130203	0.00139426	0.00134878	0.00134238	0.00135313	0.00129229	0.00134443	0.00130089	0.00133034	0.00128791	0.00131279	0.00137149	0.0011617	0.00138193	0.00128943	0.00129117	0.00135824
2-Coumaric acid	C01772	0.0015945	0.00158104	0.0015365	0.00154385	0.00157417	0.00164942	0.00154474	0.00153682	0.00155404	0.00155925	0.00156334	0.00158313	0.00158729	0.0015913	0.00157156	0.00152945	0.00157683	0.00150764	0.00154195	0.00156817	0.00145841	0.0015849	0.00149919	0.00156425	0.00157899	0.00154275	0.0015661	0.00157055	0.00160201	0.00155411	0.00159547	0.00157168	0.00158768	0.00152966	0.00158002	0.00156919	0.00156195	0.00157741	0.00159257	0.00144328	0.00159683	0.00156228	0.00154572	0.00155607
Epoxyanethole	NA	0.0014346	0.00138866	0.00133131	0.00145185	0.00142961	0.00141038	0.0014169	0.00144274	0.00143119	0.00135462	0.0012685	0.00138651	0.00142372	0.00140938	0.00133278	0.00139867	0.0013814	0.00133787	0.00149551	0.00143032	0.00147244	0.00135256	0.00138507	0.00142535	0.00140622	0.00142163	0.00132297	0.00140873	0.00173698	0.00134701	0.00138296	0.00144721	0.0015072	0.00143147	0.00140421	0.00141034	0.00140593	0.00138663	0.00142106	0.00133421	0.00141704	0.00141667	0.00138222	0.00139336
4-Isopropylbenzoic acid	C06578	0.0012815	0.00123735	0.00123597	0.00128123	0.001269	0.00123269	0.00132993	0.00123943	0.00128309	0.00122289	0.00116028	0.00126622	0.00128477	0.0013063	0.00122492	0.00127028	0.00123912	0.00125768	0.00127145	0.00123988	0.00134528	0.00119578	0.00124572	0.00124122	0.00124569	0.00128135	0.00121155	0.00125086	0.00148335	0.00125968	0.00125249	0.00131599	0.00131266	0.00130329	0.00124481	0.00130328	0.00130235	0.00124302	0.00128092	0.00122523	0.00125338	0.00130385	0.00125893	0.00129997
1-Pyrimidinylpiperazine	NA	0.00122452	0.00124454	0.00124805	0.00131894	0.00127108	0.00126117	0.00124193	0.00124231	0.00124256	0.00121138	0.00132531	0.00122845	0.00119822	0.00122545	0.00122103	0.00124793	0.00128147	0.00122906	0.00121493	0.00126382	0.00122564	0.00121981	0.00144041	0.00129686	0.00123479	0.00120046	0.0011897	0.00128658	0.00126499	0.00118876	0.00128846	0.00125544	0.00123874	0.00128708	0.00123175	0.00128016	0.00128617	0.00121135	0.00127481	0.00127044	0.0012836	0.00119183	0.00128411	0.00127151
Methionine sulfoxide	NA	0.00130223	0.00129824	0.00132752	0.00145115	0.00139885	0.00136799	0.00129877	0.00136606	0.00134937	0.00131916	0.001315	0.00140257	0.0013251	0.00127011	0.00130422	0.00126798	0.00130254	0.00130863	0.00132053	0.0013351	0.00132227	0.00129222	0.00137489	0.00131452	0.0013182	0.00131781	0.0013067	0.00136242	0.00129896	0.00135037	0.00143117	0.00128817	0.00138394	0.00130114	0.00125739	0.00135054	0.00131819	0.00136895	0.00138847	0.00129364	0.00134567	0.00136319	0.00131949	0.00128546
3-Methylguanine	C02230	0.00146929	0.00146226	0.00140984	0.00139131	0.00139543	0.00150219	0.00143508	0.00141912	0.0014319	0.00144815	0.00140114	0.00146056	0.00145882	0.0014578	0.00143234	0.00139337	0.00143508	0.00144534	0.00142947	0.00144476	0.0014101	0.00144078	0.00141114	0.00145653	0.00147175	0.00143969	0.0014579	0.00142818	0.0015183	0.00142671	0.00141491	0.00141734	0.00144302	0.00140356	0.00144582	0.00139016	0.00147771	0.0014504	0.001464	0.00139528	0.00146594	0.00146046	0.00139199	0.0014252
Phenylalanine	C00079	0.00175156	0.00172369	0.00166743	0.00169508	0.00168896	0.00177843	0.00168761	0.00169326	0.00170399	0.00167355	0.00171119	0.00172677	0.00171369	0.00173108	0.00169985	0.0016728	0.00172422	0.00172324	0.00167497	0.00168918	0.0017399	0.00170804	0.00161498	0.00169324	0.0016999	0.00169483	0.00169801	0.00169082	0.00174653	0.00174953	0.00172112	0.00172156	0.00176439	0.00166655	0.00170141	0.00172803	0.00169636	0.00171446	0.00174486	0.00173545	0.00172349	0.00167001	0.00167412	0.00172455
(R)-(-)-Phenylephrine	NA	0.00123311	0.00131149	0.00119496	0.00122437	0.00143785	0.00119441	0.00131622	0.00118867	0.00132315	0.00117728	0.00126792	0.00135385	0.00139434	0.00119353	0.00117058	0.00123095	0.00117369	0.00117656	0.00113858	0.00120766	0.00119257	0.00133455	0.0012975	0.00126893	0.00125811	0.00117395	0.00132953	0.0013347	0.00123933	0.0011516	0.00133641	0.00147371	0.00144255	0.00138427	0.00123045	0.00137156	0.0013385	0.00116411	0.00131771	0.00117983	0.00120654	0.00117678	0.00138415	0.00138994
Uric acid	C00366	0.00140707	0.0014081	0.00125705	0.00142231	0.00146154	0.001351	0.00133381	0.00136177	0.001404	0.00130889	0.0013493	0.00144674	0.00142728	0.00130541	0.00123336	0.00123605	0.0013139	0.00147768	0.0012524	0.0013889	0.00123558	0.00144863	0.00145943	0.00127876	0.00144732	0.0012721	0.0013539	0.00152926	0.00157598	0.00123819	0.00138012	0.00140112	0.00138603	0.00141657	0.0012779	0.00146075	0.00140328	0.0013269	0.0013395	0.00121369	0.00132103	0.00144705	0.00143032	0.00137688
Pyridoxamine	C00534	0.00130287	0.00132074	0.00129462	0.00141714	0.00134763	0.00131256	0.00133935	0.00132809	0.00133314	0.00122574	0.00135	0.0014154	0.00134486	0.00121801	0.00125568	0.00122252	0.00127669	0.00133635	0.00127613	0.00129553	0.00130045	0.00139067	0.0013715	0.00125048	0.00134801	0.00129252	0.00127776	0.00132556	0.00137875	0.0012418	0.00126468	0.00127592	0.00136191	0.00125669	0.00119056	0.00125858	0.00133607	0.00127761	0.00138139	0.0011753	0.00137157	0.00137307	0.00128815	0.00132111
2-Hydroxy-5-nitrobenzyl alcohol	NA	0.00129295	0.00125432	0.00129031	0.00137478	0.00132788	0.00130736	0.00131579	0.00129419	0.00132765	0.00114736	0.00126023	0.0014274	0.00132725	0.00121903	0.0012394	0.00125843	0.00130031	0.00132189	0.00132526	0.00125132	0.00133381	0.00134626	0.00134841	0.00128508	0.00128471	0.00128899	0.0012077	0.00130812	0.0014128	0.00128188	0.00127471	0.00127103	0.00133881	0.0012556	0.00116937	0.00128672	0.00134926	0.00124882	0.0013807	0.00121097	0.00131737	0.00125749	0.0013363	0.00133394
DL-2-Fluorophenylglycine	NA	0.00130774	0.00126166	0.00122718	0.00122149	0.0013383	0.00127622	0.00134839	0.00130853	0.00129123	0.00133511	0.00136913	0.00131203	0.00134948	0.00120722	0.00131875	0.00137584	0.00126264	0.00130283	0.00126641	0.00132733	0.00123805	0.00121698	0.00125932	0.00147224	0.0012718	0.00131253	0.00125093	0.00125152	0.00138544	0.00122567	0.00125208	0.00143661	0.00126307	0.00142214	0.00143081	0.00130196	0.00120527	0.00127043	0.00124091	0.00132038	0.00128165	0.00121706	0.00129479	0.00130855
3-Cyclohexyl-1,1-dimethylurea	NA	0.0012645	0.00121267	0.00130063	0.00126065	0.00120857	0.00136926	0.00132185	0.00128453	0.00132789	0.00124661	0.00126841	0.00118681	0.00120867	0.00128542	0.00133115	0.00136429	0.00126787	0.0012268	0.00130383	0.00125578	0.00127972	0.0012615	0.00130223	0.00132483	0.00121894	0.00133357	0.00121699	0.00132435	0.00119116	0.0013841	0.00125223	0.00134431	0.00119738	0.00128613	0.00131108	0.00119911	0.00127616	0.00130279	0.00134077	0.00127829	0.00127567	0.00114476	0.00121235	0.00127068
2,5-Dihydro-4,5-dimethyl-2-(1-methylpropyl)thiazole	NA	0.00128233	0.00117039	0.0010905	0.00110943	0.00122874	0.00119096	0.00109225	0.00109421	0.00114235	0.00108329	0.00111971	0.00111668	0.0012287	0.00115153	0.00124529	0.00120398	0.00105784	0.00117496	0.00115231	0.00102167	0.00126287	0.00110371	0.00165718	0.00110308	0.00113655	0.00104354	0.00106688	0.0011881	0.00132919	0.0010054	0.00121862	0.00111623	0.00118699	0.00122735	0.00104875	0.00112508	0.00122505	0.00105274	0.00123521	0.00108362	0.00124425	0.00126875	0.00108175	0.00110393
Sulfanilamide	C07458	0.00139633	0.00127142	0.00148912	0.00136496	0.00135918	0.0013239	0.00145027	0.00140912	0.00138856	0.00119875	0.00145582	0.00151933	0.00139854	0.00120295	0.00134986	0.00130046	0.00130372	0.00129491	0.00136787	0.00140163	0.00139679	0.00141397	0.00139051	0.00140555	0.00135979	0.00139942	0.00134324	0.0013131	0.00136849	0.00133655	0.00131066	0.00134199	0.00136478	0.00139481	0.00131059	0.00126862	0.00142162	0.00131176	0.00144966	0.00136524	0.00133239	0.00126705	0.00140228	0.001409
Glycyl-L-proline	NA	0.00141618	0.00134762	0.00139156	0.00138106	0.00141452	0.0013503	0.00139723	0.00148069	0.00136439	0.00137164	0.00137267	0.00130116	0.00141232	0.00141667	0.00134579	0.00137163	0.00142263	0.00132474	0.00137463	0.00140298	0.00136026	0.00137448	0.00140507	0.00141516	0.00138221	0.00139417	0.00140267	0.00140158	0.0013655	0.00144688	0.00141462	0.00143008	0.00139545	0.00138345	0.00138039	0.00138047	0.00134321	0.00141163	0.0014063	0.00143573	0.00138293	0.00140133	0.00136054	0.00135838
2-(1-Pyrrolidinyl)-3-pentanone	NA	0.00141855	0.00148833	0.00132575	0.00149665	0.00156673	0.00144041	0.00140806	0.00130305	0.00155864	0.0013955	0.00150462	0.00157172	0.00164535	0.00113511	0.00130266	0.00138231	0.00135646	0.00116345	0.0014494	0.00124145	0.00151828	0.00150198	0.00150955	0.00120046	0.00129264	0.00151383	0.00160867	0.00139632	0.00169431	0.00157716	0.0013456	0.00153797	0.00163955	0.00161482	0.00151891	0.00156907	0.00166254	0.00147881	0.00140118	0.00141047	0.00146146	0.00185928	0.00124108	0.00159715
N-Acetyl-L-glutamate 5-semialdehyde	C01250	0.00141098	0.00145179	0.00138189	0.0014362	0.00148575	0.00135631	0.00135944	0.00133849	0.00138019	0.00158119	0.00135931	0.00145207	0.0014456	0.00140668	0.00147225	0.00140869	0.0013625	0.00137594	0.00138253	0.00139532	0.00141696	0.00137801	0.00144438	0.00138488	0.00148761	0.00139519	0.00139839	0.00151602	0.00142923	0.0014035	0.00139403	0.00146491	0.00145604	0.00141729	0.00140685	0.00146138	0.00145673	0.00135612	0.00147044	0.00133802	0.00141943	0.00143478	0.00136338	0.00134822
N-Acetyl-DL-leucine	NA	0.0011841	0.00123239	0.00113724	0.00120322	0.00139767	0.00125149	0.00125996	0.00116916	0.00133073	0.00118195	0.00141687	0.0014242	0.00130331	0.00119538	0.0011644	0.00125773	0.00117144	0.00120388	0.00102075	0.00118383	0.00116267	0.00128514	0.00125788	0.00129985	0.00121476	0.00121149	0.0012494	0.00135928	0.00129299	0.00122507	0.00138183	0.00137455	0.0013955	0.00142731	0.0012462	0.00140826	0.00131387	0.0011866	0.00135051	0.00123455	0.00121792	0.00140596	0.00133729	0.00130971
N5-(1-Iminoethyl)-L-ornithine	NA	0.00109198	0.00125684	0.00120882	0.00122169	0.00129785	0.0011854	0.0011955	0.00117866	0.0012061	0.0010456	0.00139678	0.0012694	0.00125224	0.00118463	0.00126426	0.00121071	0.00118208	0.0012144	0.000989056	0.00121584	0.00122618	0.00138836	0.00127041	0.00114428	0.00138216	0.00113251	0.00117572	0.00118798	0.00115055	0.00115325	0.00136008	0.00126656	0.00120342	0.0012389	0.000976943	0.00140804	0.00123801	0.00116747	0.00125552	0.0011732	0.00133654	0.0013744	0.00142692	0.00114239
Formiminoglutamic acid	C00439	0.00139485	0.00154001	0.00126462	0.00149364	0.00153863	0.00146326	0.00140915	0.00133962	0.00149551	0.00133908	0.00142917	0.00149234	0.00152942	0.00142273	0.00140155	0.00135137	0.00129164	0.00139953	0.00141371	0.00134374	0.00140507	0.00147114	0.00133623	0.00140047	0.00150611	0.00142464	0.00130286	0.00146504	0.00153698	0.00137594	0.00150644	0.00147405	0.00147585	0.00141515	0.00141355	0.00140001	0.00151214	0.00141925	0.00151069	0.00141808	0.00136126	0.00146487	0.00147256	0.00148994
Gly-Val	NA	0.00147864	0.00145905	0.00144926	0.00146097	0.00142343	0.00139273	0.0013908	0.00140896	0.00139811	0.0014639	0.00146334	0.00137274	0.00142719	0.00135499	0.00143225	0.00143331	0.00145658	0.00138222	0.00143799	0.00146739	0.00140657	0.00146097	0.00138381	0.00149166	0.00145267	0.00144464	0.00147093	0.00145569	0.00141149	0.00148188	0.00144241	0.00146545	0.00145062	0.0014081	0.0014178	0.00140477	0.00134713	0.00148754	0.00146998	0.0014222	0.00143724	0.00144544	0.00140433	0.00144613
DL-Arginine	NA	0.00136296	0.00131569	0.00139654	0.00140768	0.00134214	0.00134556	0.00135162	0.00137449	0.00134638	0.00147719	0.00141196	0.00133707	0.00146168	0.00137214	0.00142171	0.00139573	0.00146351	0.0013947	0.00152081	0.00146917	0.0013296	0.00149292	0.00155156	0.00142818	0.00142213	0.00131041	0.00142522	0.00148801	0.00152049	0.00144218	0.00149503	0.00146606	0.00133874	0.00133333	0.00136196	0.00140252	0.00150244	0.00143108	0.00145492	0.00132855	0.00144229	0.00149454	0.0013935	0.0014798
Arginine	C00062	0.00107067	0.00118452	0.00121017	0.0012029	0.00102521	0.00121588	0.00114967	0.00128283	0.00123742	0.00127256	0.00118675	0.00129597	0.00114698	0.00110544	0.00126071	0.00126907	0.00128468	0.00115699	0.00130132	0.00120314	0.00123462	0.00114066	0.00115492	0.00123962	0.00118951	0.00119354	0.00116721	0.00127861	0.00117118	0.00122363	0.00125238	0.00120185	0.00110901	0.00120474	0.00128856	0.00113928	0.00111247	0.00113734	0.00121358	0.00118254	0.00120766	0.00101418	0.00116097	0.00121485
alpha-Ionene	NA	0.00131327	0.0013181	0.00133566	0.00139959	0.00136905	0.00132071	0.0012965	0.00130052	0.00144128	0.00126194	0.00133174	0.00135005	0.00131329	0.00138884	0.00129008	0.00138099	0.0013203	0.00130005	0.00128419	0.00135077	0.00136366	0.00135381	0.0014373	0.00132689	0.00129236	0.00128988	0.00129114	0.00140347	0.00134421	0.00137284	0.00131257	0.00136595	0.00132837	0.00130379	0.00131638	0.00141926	0.00132539	0.0012963	0.00134397	0.00128804	0.00126468	0.00123456	0.00131376	0.00138497
L-Citrulline	C00327	0.00152824	0.00151021	0.00150038	0.00153239	0.00152975	0.00154355	0.00147915	0.00147867	0.00157441	0.00149642	0.00149541	0.00152513	0.00150868	0.00152856	0.0014601	0.00142369	0.00147069	0.00149525	0.00144091	0.00152509	0.0014641	0.00151592	0.00151086	0.00149065	0.00147257	0.00144961	0.001481	0.00153622	0.00151483	0.00146548	0.00151991	0.00150557	0.00151224	0.00148419	0.00147859	0.00152252	0.00144055	0.00153731	0.00151149	0.0014296	0.0015425	0.00146258	0.00144828	0.00149235
4-Methylumbelliferone	C03081	0.00119453	0.00113209	0.00124481	0.00113855	0.0011695	0.00123167	0.0011455	0.00131889	0.00116606	0.00120893	0.00119096	0.00118435	0.00138041	0.00131067	0.00122289	0.00125032	0.00121684	0.00129522	0.00119173	0.00129631	0.00118747	0.00114605	0.00111889	0.00119151	0.00115597	0.00120307	0.00118118	0.0011801	0.001151	0.00126197	0.00119077	0.00122568	0.00115526	0.00119471	0.00124839	0.00115376	0.00115547	0.00117093	0.00120656	0.00119432	0.00127907	0.00123596	0.0011611	0.00111384
DL-.beta.-Homophenylalanine	NA	0.00152029	0.00159715	0.00144656	0.00134855	0.00155099	0.00145207	0.00154098	0.00142118	0.00152464	0.00138396	0.00140377	0.00146753	0.00156916	0.00152193	0.00130484	0.0015187	0.00140262	0.00129732	0.00151355	0.00141368	0.00141422	0.00149069	0.00146061	0.00148681	0.00151777	0.00138629	0.00128675	0.00161188	0.00154502	0.00139871	0.00137542	0.0015865	0.00155191	0.00148292	0.00148456	0.00161258	0.0015371	0.00146779	0.00153406	0.00139083	0.00146675	0.0014331	0.00156808	0.00156976
L-Homophenylalanine	C17235	0.00127836	0.00130775	0.00134045	0.00123552	0.0012327	0.00122288	0.00133847	0.00125488	0.00126712	0.00125902	0.00138031	0.00121811	0.00135463	0.00132101	0.00129224	0.00125728	0.00130329	0.00125965	0.00129146	0.00133046	0.00127452	0.00124911	0.0012694	0.00133575	0.00130374	0.00133739	0.00125402	0.0012891	0.00126281	0.00125777	0.00133139	0.00136177	0.00137543	0.00129011	0.00139861	0.00138088	0.00129921	0.001282	0.00128798	0.0012563	0.00132215	0.00125532	0.00128518	0.00126847
Theophylline	C07130	0.00125014	0.00109119	0.00117079	0.00126252	0.000990207	0.00108759	0.00116917	0.00103206	0.000993774	0.00112951	0.00125557	0.00115342	0.00119269	0.000959997	0.00112889	0.00116023	0.0011643	0.00110113	0.00109315	0.00117878	0.00119823	0.00124007	0.00104964	0.000986227	0.00104619	0.00128001	0.00127786	0.00120221	0.00122031	0.000965536	0.00116222	0.00111963	0.0012688	0.00111412	0.00123259	0.00124729	0.00121493	0.00122305	0.00114175	0.000966736	0.00132818	0.00108763	0.00135866	0.0011159
(4-Ethoxyphenyl)urea	C19415	0.00136544	0.00119518	0.00116333	0.00128135	0.00129623	0.00123917	0.0011707	0.0012103	0.00120403	0.00114487	0.00139118	0.0012164	0.00111785	0.00118921	0.0013045	0.00127083	0.00124242	0.00117427	0.00118713	0.00118014	0.00134651	0.00124343	0.001248	0.00118578	0.00125011	0.00136687	0.0012695	0.00124976	0.00125479	0.00123318	0.00121818	0.00115362	0.0011817	0.00115131	0.00132143	0.00116639	0.00120582	0.00124108	0.00116473	0.00121286	0.00113569	0.00133258	0.00136017	0.000920604
Tyrosine	C00082	0.00166438	0.00164962	0.00161119	0.00161534	0.00164457	0.00171916	0.00161714	0.00161203	0.00162797	0.00163277	0.00163657	0.00165472	0.00165833	0.00166367	0.0016413	0.00160456	0.00164509	0.00157855	0.0016179	0.00163764	0.00154435	0.00165853	0.00161517	0.0016446	0.00164804	0.00161239	0.00163496	0.00165117	0.00167261	0.0016215	0.00166706	0.00164857	0.00166481	0.00160091	0.0016466	0.00164715	0.00163644	0.00164712	0.00166169	0.00152579	0.00167241	0.00164202	0.001619	0.00162983
o-Tyrosine	NA	0.00132523	0.00132795	0.00132041	0.00139487	0.00153481	0.00133613	0.00147274	0.0013637	0.00143487	0.00132676	0.00141702	0.00147413	0.00143727	0.00132707	0.00139808	0.00135074	0.00136888	0.00130444	0.00134049	0.00130957	0.00134227	0.00134268	0.00146026	0.00143868	0.00136242	0.00137336	0.00144508	0.00142937	0.00137126	0.00134942	0.00150032	0.00142962	0.00145451	0.00130251	0.00137061	0.00152862	0.00138935	0.00137364	0.0014694	0.00131336	0.00142083	0.00142866	0.00146145	0.00141307
Triethyl phosphate	NA	0.00128315	0.00117643	0.00127813	0.00127292	0.00135665	0.00122804	0.0013067	0.0013672	0.00139085	0.00121401	0.00129401	0.00131308	0.00124401	0.00133691	0.00118242	0.0011911	0.0012704	0.00122412	0.00120572	0.00124975	0.00103702	0.00132414	0.00146882	0.00113297	0.00132269	0.00115081	0.00134661	0.00131674	0.00133612	0.00118262	0.00129588	0.00122868	0.00135726	0.0012196	0.00132108	0.0011832	0.00113661	0.00113455	0.00133756	0.00131579	0.0012055	0.00104416	0.00133108	0.00118281
1-(2,2,2-Trifluoroethyl)-4-piperidinylamine	NA	0.00131558	0.00124995	0.0012804	0.00121209	0.00128236	0.00118712	0.00121236	0.00126349	0.00126507	0.00126922	0.00128267	0.00131137	0.0012156	0.00126832	0.00130839	0.00119488	0.00121859	0.00117809	0.00121826	0.00124973	0.00124199	0.00133178	0.00129052	0.00130514	0.00127326	0.00131642	0.00126568	0.00125569	0.00126643	0.00124161	0.00118827	0.00125287	0.00123684	0.00124853	0.00130508	0.00125621	0.00128803	0.00127688	0.00120819	0.00124297	0.00118319	0.00128761	0.00123827	0.00124913
3,4,5,6-Tetrahydrohippuric acid	NA	0.00130252	0.00128392	0.00117074	0.00127127	0.00136298	0.0013027	0.00123572	0.00126297	0.00126776	0.00116792	0.00132189	0.00131244	0.00121417	0.00131753	0.00122815	0.00124781	0.0012002	0.00122887	0.00124208	0.00125785	0.00135216	0.00139869	0.0013377	0.00119051	0.00132369	0.00122164	0.00142923	0.00132402	0.00135488	0.00120758	0.00127141	0.00121729	0.00126743	0.00123518	0.00124663	0.00125466	0.00132522	0.0013128	0.00131413	0.00119059	0.00122075	0.00136547	0.00128059	0.00130162
Methyprylon	NA	0.000959201	0.00104968	0.00118214	0.00113448	0.00102086	0.00120398	0.00127289	0.00118002	0.00124693	0.00119698	0.00113334	0.00122395	0.00110908	0.00120882	0.00108589	0.00106322	0.00116814	0.00095524	0.000999039	0.00111672	0.00120996	0.00106814	0.00124665	0.00122399	0.00122793	0.00119677	0.00100877	0.00114955	0.000983753	0.00118516	0.00111667	0.00114468	0.00120307	0.00113336	0.00119729	0.00127706	0.00124086	0.00118678	0.00121377	0.000955519	0.00127732	0.00120781	0.00124961	0.000939796
N-(3-acetamidopropyl)pyrrolidin-2-one	NA	0.00122143	0.00130045	0.00128052	0.00129696	0.00125607	0.00122364	0.00125588	0.00134439	0.00129219	0.00124584	0.00132178	0.00124954	0.0012824	0.00124971	0.00131625	0.00131636	0.00126888	0.0012492	0.00127876	0.00131274	0.0012089	0.0013278	0.00129492	0.00125085	0.00125424	0.00121725	0.00127927	0.00142491	0.0012956	0.00122847	0.00126713	0.00122537	0.00123772	0.00121576	0.00123965	0.00124149	0.00128887	0.00126061	0.00126317	0.00136666	0.00131064	0.00126728	0.00129783	0.00126529
(S)-N-(4,5-Dihydro-1-methyl-4-oxo-1H-imidazol-2-yl)alanine	NA	0.00144246	0.00143416	0.00145099	0.00152875	0.00145877	0.00142522	0.00145102	0.00149695	0.00142609	0.0014931	0.00141539	0.00152851	0.00140846	0.00145097	0.00143464	0.00144644	0.00148519	0.00146853	0.00147076	0.00147282	0.00145911	0.0014924	0.00149214	0.0014836	0.00147775	0.00144199	0.00145309	0.00148793	0.00135876	0.00154154	0.00148838	0.00151679	0.00149498	0.00147138	0.00146942	0.00152731	0.00141564	0.00144759	0.00146644	0.00145925	0.00145804	0.00150213	0.00144813	0.00139359
6-Chloro-N-(1-methylethyl)-1,3,5-triazine-2,4-diamine	C06559	0.0014245	0.00139511	0.00143811	0.00140339	0.00140457	0.00144226	0.00139988	0.00146015	0.00139455	0.00133469	0.00141433	0.00140297	0.0014765	0.0014125	0.00135776	0.00128907	0.00144757	0.00143373	0.00136977	0.00131237	0.00138357	0.00135005	0.00129944	0.00145285	0.00144955	0.00143668	0.00135335	0.00123855	0.00141519	0.00133832	0.00139722	0.0013558	0.00139329	0.00137718	0.00136259	0.00133303	0.00138752	0.00140431	0.00143626	0.00149249	0.00145144	0.00134903	0.0013727	0.0014295
3-Indoleacrylic acid	NA	0.00159466	0.00159012	0.00155294	0.00156891	0.0015062	0.00160841	0.00157885	0.00161178	0.00156914	0.00155195	0.00158913	0.00156828	0.00164694	0.00155669	0.00155689	0.00151873	0.00159582	0.0016384	0.00154738	0.00158269	0.00156184	0.00157315	0.00151178	0.00157371	0.00159577	0.00156224	0.00154879	0.00153211	0.00162955	0.00152275	0.00155989	0.0015851	0.0016015	0.00155122	0.00152407	0.00153802	0.00156917	0.00156241	0.00160483	0.00163859	0.00160763	0.00155872	0.00154748	0.0015928
N8-Acetylspermidine	C01029	0.00137808	0.00131687	0.00146442	0.00134474	0.00131877	0.0015306	0.00146883	0.00141915	0.00150056	0.00143937	0.00130584	0.00131577	0.00132757	0.00144206	0.00148392	0.00150296	0.00141155	0.00141784	0.0014682	0.00140886	0.00142111	0.00143219	0.00130723	0.00148989	0.00139198	0.00139465	0.00139662	0.00150907	0.00109949	0.0015355	0.00141948	0.00152666	0.00134898	0.00142944	0.00146063	0.00135283	0.0014556	0.00144683	0.00150731	0.0014168	0.00143572	0.00124376	0.00137541	0.0014317
N.alpha.-Acetyl-L-lysine	C12989	0.00146191	0.0013595	0.00136388	0.00141965	0.00138395	0.0014043	0.00142832	0.00142545	0.00139923	0.00135114	0.0014381	0.00136178	0.00141926	0.00129952	0.00133695	0.00135286	0.00130158	0.00134743	0.00134408	0.00132938	0.00131912	0.00137805	0.00139085	0.0013659	0.00139832	0.00133405	0.00141766	0.0014213	0.00143705	0.00133584	0.00141439	0.00141888	0.00142398	0.00137493	0.00134408	0.00140102	0.0014489	0.00138687	0.00143796	0.00132555	0.0014936	0.00146883	0.00140058	0.00135901
Glycyl-L-norleucine	NA	0.00149065	0.00149947	0.00151835	0.00144669	0.00140074	0.00138423	0.00143253	0.00146551	0.00143147	0.00150274	0.00151714	0.00138098	0.00144888	0.0013394	0.00147467	0.00150589	0.00146263	0.00141261	0.00147263	0.00145929	0.00141358	0.00146909	0.00144234	0.00148975	0.00147651	0.0014254	0.00146944	0.00145795	0.00139173	0.00148497	0.00143453	0.0010122	0.00144023	0.00145147	0.00147566	0.00140052	0.00138842	0.00147974	0.00148721	0.00148649	0.00146861	0.00147483	0.0014408	0.00149892
Ala-Val	NA	0.00139101	0.00149847	0.00151112	0.00145703	0.00136412	0.00133741	0.00138036	0.00140113	0.00138723	0.00142265	0.00150255	0.00134065	0.00137794	0.00130815	0.00148153	0.00148039	0.00146461	0.00131644	0.00144659	0.00134396	0.00133363	0.00141307	0.001392	0.00140304	0.00144871	0.00143215	0.00140656	0.00141705	0.00136724	0.00135086	0.0013767	0.00137585	0.00136325	0.00145248	0.00144773	0.00138551	0.00135418	0.00143818	0.00140737	0.00147241	0.00142341	0.00144072	0.00143969	0.00149237
Leu-Gly	NA	0.0012427	0.00137751	0.00143981	0.00135128	0.00118877	0.00120305	0.00130703	0.00134786	0.0012672	0.00130675	0.00137946	0.0012219	0.00124917	0.00114087	0.00128019	0.00133245	0.00128404	0.0011937	0.00124256	0.00117972	0.00117627	0.00127371	0.00130832	0.00131091	0.00129926	0.0012883	0.00129041	0.00120615	0.00122775	0.00125095	0.00123311	0.00123892	0.00126319	0.00127052	0.00126305	0.00125496	0.00120125	0.00136683	0.0012986	0.0013202	0.00127855	0.00128903	0.00130974	0.00135638
Propamocarb	NA	0.00122719	0.00128588	0.00137151	0.00135617	0.00129094	0.00147025	0.00126241	0.00143681	0.00134599	0.00124301	0.0012984	0.00133665	0.00131574	0.00146859	0.00130346	0.00120132	0.00148876	0.00142869	0.00133924	0.00154686	0.00130356	0.00135226	0.00139413	0.00123196	0.0014782	0.00136335	0.00139632	0.00128948	0.00122106	0.00151425	0.00132716	0.00133118	0.0012375	0.0014042	0.00146655	0.00134263	0.00128764	0.00129394	0.00132476	0.00148573	0.00132806	0.00138352	0.00121058	0.00135319
Kynurenic acid	C01717	0.00129835	0.00126183	0.00126454	0.00128344	0.00139402	0.00127161	0.00133102	0.00118255	0.00135504	0.00124043	0.00135884	0.00130788	0.00128383	0.0012616	0.00126497	0.00127252	0.00122999	0.00121337	0.00124045	0.00127433	0.00123172	0.00124654	0.00133985	0.00131634	0.00136854	0.00122221	0.00133697	0.0013716	0.0013594	0.00125737	0.00137339	0.00128763	0.00133609	0.00131582	0.00132683	0.0013236	0.00128877	0.00124582	0.00133054	0.00122868	0.00125994	0.00131753	0.00130956	0.00124412
1-hydroxyhexanoylglycine	NA	0.0011067	0.0012496	0.00116134	0.00123167	0.0012374	0.00128305	0.00128445	0.00121121	0.00127668	0.00131853	0.00130364	0.00123117	0.00125143	0.00129349	0.00121496	0.00120726	0.00119692	0.00126304	0.00126189	0.00117645	0.00129161	0.00123934	0.00126417	0.00126258	0.00124729	0.0012074	0.00130254	0.00122949	0.00129972	0.00128964	0.00128948	0.00128652	0.0013804	0.00137977	0.00115408	0.00131666	0.00129599	0.00119532	0.00125067	0.00117296	0.00137325	0.00128967	0.00127648	0.00124126
O-t-Butyl-L-threonine methyl ester	NA	0.00121745	0.001157	0.00125686	0.00121266	0.00129936	0.0012376	0.0010517	0.00118815	0.000981273	0.00123842	0.00120375	0.00115573	0.0010974	0.00132889	0.00128454	0.000994768	0.00135217	0.00121895	0.00115976	0.00117203	0.00120694	0.00122967	0.00116072	0.00110188	0.00111694	0.00117814	0.00134786	0.00113988	0.00103275	0.00116997	0.0011215	0.00110094	0.00109835	0.00110969	0.00119329	0.00128624	0.000964632	0.00110424	0.0010393	0.00134116	0.00143309	0.00120489	0.00123781	0.00107183
7-Hydroxy-2,5-dimethyl-4H-1-benzopyran-4-one	NA	0.00128583	0.00121187	0.00132989	0.00145829	0.00129902	0.00124443	0.00130922	0.00137135	0.00124364	0.00119457	0.00137222	0.00146404	0.00131012	0.00117438	0.00125787	0.00119044	0.00130646	0.00130591	0.00127813	0.00125365	0.00132181	0.0014112	0.00143712	0.00116294	0.00123737	0.00128016	0.00124975	0.0011639	0.00141793	0.00127049	0.00119155	0.00114391	0.00137355	0.00127941	0.00118865	0.0010489	0.0013832	0.00123348	0.00136957	0.00125338	0.00124031	0.00132601	0.00132458	0.00131824
1,4-Bis-(1,1-dimethylethyl)-benzene	NA	0.00121117	0.00123204	0.00123557	0.00126856	0.00130495	0.00119945	0.00128409	0.00122165	0.00154259	0.0012048	0.00125392	0.00130399	0.0012393	0.00124748	0.00121973	0.0011916	0.00120602	0.00120431	0.00120205	0.00123832	0.00121242	0.00122573	0.00136446	0.00127209	0.00123211	0.00120683	0.00121486	0.00136836	0.00127689	0.00121079	0.00125165	0.00125579	0.00125434	0.00125633	0.00120537	0.00130271	0.0013974	0.0012473	0.00127941	0.0011928	0.00124229	0.00123885	0.00124995	0.0012342
5-Hydroxyindole-3-acetic acid	C05635	0.00123675	0.0012742	0.00118493	0.0012887	0.00130433	0.00133871	0.00129232	0.00130153	0.00131604	0.00133703	0.00131765	0.00131242	0.0013025	0.00123703	0.00128721	0.00138832	0.0012154	0.00126195	0.00121466	0.00130829	0.00124603	0.00123879	0.00127354	0.00128155	0.00137818	0.00131457	0.00125028	0.00132587	0.00127413	0.00129926	0.00137692	0.00137145	0.00132081	0.00125266	0.00124599	0.00130706	0.00126767	0.00124519	0.00136983	0.00120931	0.00126923	0.00121039	0.00124315	0.00128722
4-Phenyl-2-butyl acetate	NA	0.00115051	0.001102	0.00120407	0.00118716	0.00122268	0.00115208	0.00124891	0.00118533	0.00122555	0.0011991	0.00125879	0.00125616	0.00119894	0.00115043	0.00117674	0.00112526	0.00112113	0.00124251	0.00115611	0.00120217	0.00115459	0.00117616	0.00132022	0.00113928	0.00119215	0.00114594	0.00113518	0.00117602	0.00121307	0.00119854	0.00128308	0.00117738	0.00122908	0.00123674	0.00129538	0.00122931	0.00113986	0.000911555	0.00123147	0.00114024	0.00123	0.00109587	0.0012301	0.00120245
.alpha.-Ionone	C12286	0.00125409	0.00122315	0.00124976	0.00138671	0.00128458	0.00122623	0.00122986	0.00124829	0.00126079	0.00119879	0.00130531	0.0012784	0.00122416	0.00125751	0.0012424	0.00121575	0.00126211	0.0012511	0.00120401	0.00127714	0.00123747	0.00123496	0.00142765	0.00126701	0.00124453	0.00122835	0.00121865	0.00139343	0.00129643	0.00122166	0.0012243	0.0012634	0.00128447	0.00124749	0.00124982	0.00123117	0.00123125	0.00123336	0.0012399	0.00122813	0.00124489	0.00113388	0.00124479	0.00123379
N-Benzyl-2-methyl-.beta.-alanine	NA	0.00115493	0.00124855	0.00108389	0.00110602	0.00128514	0.00109131	0.0012165	0.00110144	0.00122095	0.00101088	0.00135681	0.00129871	0.00124498	0.00112012	0.00112549	0.00113682	0.00110915	0.00106727	0.00108017	0.00108853	0.00109807	0.00123118	0.00115953	0.00116519	0.00117465	0.00112088	0.00121388	0.00129951	0.00119131	0.00109966	0.0011978	0.0012474	0.0012763	0.00118756	0.00112427	0.0013174	0.00126291	0.00110602	0.00123613	0.00109048	0.00118601	0.000875044	0.00127657	0.00126021
Ethyl N-ethylanthranilate	NA	0.00119584	0.00123332	0.00115608	0.00120118	0.00136308	0.00116542	0.00128334	0.00119092	0.00131971	0.0011973	0.00143845	0.00140611	0.00130828	0.00114554	0.0012323	0.00115834	0.00122277	0.0011444	0.00118843	0.00117912	0.00115808	0.00132311	0.00123653	0.00123223	0.00117036	0.00113704	0.00129422	0.00137325	0.00121159	0.00108187	0.00128444	0.00131653	0.0013236	0.00124844	0.00110815	0.00138642	0.0012989	0.00122678	0.00131403	0.00118997	0.00117842	0.00108394	0.00134936	0.00134039
1-(2-Furoyl)-4-piperidinamine	NA	0.00117695	0.00121734	0.00127385	0.00119568	0.00116568	0.0013077	0.00121199	0.00126074	0.00122622	0.00126501	0.0012192	0.00123285	0.00119873	0.00116081	0.00117751	0.00118217	0.0011703	0.00119752	0.00128444	0.00128184	0.00117285	0.00121068	0.00130214	0.00125196	0.0012763	0.00115833	0.00127073	0.00122393	0.00116531	0.00120102	0.00121228	0.00128782	0.00128674	0.00121323	0.00123978	0.00125437	0.00137395	0.00118158	0.00119035	0.00121262	0.00133736	0.00119293	0.0011784	0.00114311
Tetraethylene glycol	NA	0.0014347	0.00139155	0.0014323	0.00146133	0.0014661	0.00141402	0.0014474	0.00144672	0.00140282	0.00140545	0.00148165	0.0014592	0.00140513	0.00141394	0.00147397	0.00138675	0.00141892	0.00140876	0.00142633	0.0014524	0.00143581	0.00144319	0.00159365	0.00143417	0.0014265	0.00140121	0.00140961	0.00143118	0.0014793	0.00142769	0.00145769	0.00145209	0.00145275	0.00141222	0.00141946	0.00143602	0.00141525	0.00138975	0.00141842	0.00138641	0.00144685	0.00140691	0.00142281	0.0014187
O-Benzyl-L-serine	NA	0.00137035	0.00118648	0.00118378	0.00125895	0.001299	0.00117129	0.0011928	0.00120641	0.00123226	0.00121245	0.00127238	0.00119998	0.00119818	0.00121857	0.00123409	0.00115163	0.0011972	0.00118234	0.00118694	0.0011697	0.00121973	0.00119724	0.00154361	0.00122744	0.00127938	0.00119317	0.00120877	0.00129452	0.00142375	0.00120693	0.0012876	0.00113316	0.00130088	0.00115945	0.00116582	0.0012787	0.00120677	0.00123329	0.00130793	0.00114779	0.001292	0.00121531	0.00124837	0.0011338
.alpha.-Methyl-L-tyrosine	C07921	0.00122408	0.00128855	0.0012422	0.00123545	0.00134207	0.0012486	0.00128692	0.00122188	0.00137343	0.00127873	0.00146138	0.00136719	0.00136018	0.001281	0.00123171	0.00123731	0.00122564	0.0012133	0.00121395	0.00121675	0.00126027	0.00129074	0.00131325	0.00128743	0.00132523	0.00123309	0.00125869	0.00133791	0.00129065	0.00121064	0.00148826	0.00135315	0.00142316	0.00142862	0.00123289	0.00149586	0.00135795	0.00122316	0.00133056	0.00118518	0.0013382	0.00137158	0.00143794	0.00130801
Tyrosine methylester	C03404	0.00119691	0.00125571	0.00119069	0.00119405	0.00135751	0.00118177	0.00128174	0.00116981	0.00137293	0.00115636	0.00133317	0.001402	0.00132296	0.00119992	0.00121406	0.00121978	0.00123737	0.00111799	0.00117594	0.00119502	0.00122137	0.00129726	0.00129132	0.0012826	0.00127525	0.00123009	0.00122431	0.00136919	0.00126261	0.00119419	0.00140621	0.0012255	0.00136897	0.00125521	0.00123196	0.0013575	0.00138853	0.00122246	0.0013389	0.00116751	0.00120951	0.00122718	0.00136705	0.00132991
2-hydroxymexiletine	NA	0.00118728	0.00124894	0.00116841	0.00111162	0.00111529	0.00116565	0.00117184	0.00118305	0.00112346	0.00115794	0.00134598	0.00114719	0.00114152	0.00119185	0.00121267	0.00122022	0.00123518	0.00105526	0.00117609	0.00118311	0.00122346	0.00127702	0.00127337	0.00127027	0.00108832	0.00122628	0.00128879	0.001137	0.00117898	0.00118442	0.00118732	0.0011129	0.0011374	0.00112361	0.0012313	0.00123208	0.00121956	0.00121994	0.00120902	0.00117957	0.00118758	0.00118818	0.00122769	0.00117892
Dodeca-2(E),4(E)-dienoic acid	NA	0.00123044	0.00119805	0.0012292	0.00144392	0.00129287	0.00121747	0.00123677	0.0012787	0.00121806	0.00117129	0.00132263	0.00130554	0.00121055	0.00123426	0.00125003	0.00121769	0.00127114	0.00124519	0.0011982	0.00122951	0.00124	0.00125105	0.00146152	0.00127783	0.00124035	0.00126289	0.00122558	0.00135923	0.00130027	0.00121471	0.00120682	0.00122341	0.00130813	0.00128134	0.00126015	0.00117328	0.0011969	0.00124912	0.0012267	0.00119196	0.00123193	0.00108742	0.00121726	0.00122551
Norvaline, 5-phosphono-	C13734	0.00121006	0.00120151	0.00109031	0.0010811	0.00108972	0.00110663	0.00135807	0.00108968	0.00131364	0.00152459	0.00119403	0.00118839	0.00104177	0.0010732	0.00150144	0.00110638	0.00130299	0.00106821	0.00110208	0.00110008	0.0011225	0.00100884	0.00108633	0.00136737	0.00120353	0.00140875	0.00114612	0.00116729	0.00115633	0.00109308	0.00120877	0.00148854	0.00120277	0.00120925	0.0012917	0.00149333	0.00109091	0.00104792	0.0012949	0.00106813	0.00136107	0.000966404	0.00105941	0.00108444
L-Dopa	C00355	0.0014562	0.0013606	0.00149523	0.00147921	0.00139791	0.00145258	0.0013882	0.00141974	0.00142525	0.00128661	0.00136931	0.0015251	0.00140947	0.00137513	0.00134522	0.00128345	0.00144246	0.00146155	0.00136213	0.00145504	0.00142592	0.00148751	0.00142339	0.00135461	0.00131554	0.00135468	0.00134312	0.00132111	0.00151356	0.00141434	0.00135694	0.00133702	0.00145034	0.00133966	0.00110203	0.0013301	0.00137879	0.00140078	0.00150413	0.00139456	0.00140629	0.00136514	0.00135407	0.00144188
2-Hydroxy-3-methyl-9H-carbazole	NA	0.00121359	0.0012164	0.000995493	0.00116369	0.00119995	0.00124066	0.0010638	0.00121325	0.00103109	0.00128572	0.00123818	0.00129111	0.00115135	0.00115787	0.00119966	0.00123616	0.00126129	0.00127594	0.00118376	0.00137443	0.00118017	0.00124098	0.00125852	0.00125531	0.00128185	0.000984602	0.0012733	0.00117624	0.00123613	0.00113348	0.00126723	0.00130614	0.00125187	0.00120118	0.00122412	0.0012536	0.00118521	0.00122045	0.00117667	0.00114973	0.00125848	0.00123793	0.00118861	0.00125078
Harmol	NA	0.00126347	0.00116698	0.00130424	0.00128503	0.00120238	0.00125967	0.00119868	0.00122141	0.00122817	0.00110131	0.00115917	0.00132741	0.00121467	0.00116798	0.00114302	0.00112029	0.00122288	0.0012691	0.00116381	0.00125768	0.00123288	0.00129346	0.00120676	0.00114021	0.00111487	0.00117636	0.00115403	0.00110971	0.00130212	0.00120568	0.00115875	0.00125098	0.00124933	0.00116649	0.00115461	0.00119482	0.00121062	0.00121501	0.00130442	0.00118894	0.00121088	0.00117652	0.00113959	0.00124483
7-Isopropyl-1,4-dimethylazulene	C09675	0.00116854	0.00107677	0.00122316	0.00107675	0.0010725	0.00117437	0.00106066	0.00117273	0.0011516	0.00119646	0.00108063	0.00109223	0.00108504	0.00133535	0.00123802	0.00122926	0.00124174	0.00129539	0.00124202	0.00129493	0.00129353	0.00109505	0.00113999	0.00111885	0.00106077	0.00105169	0.00110687	0.00107279	0.00106019	0.00130916	0.00109044	0.00106742	0.00106656	0.00107491	0.00122437	0.00107332	0.00125012	0.00103931	0.00100619	0.00129581	0.00103692	0.00106579	0.00106303	0.00104153
Isohomovanillic acid	NA	0.00122732	0.00126102	0.00130074	0.00122391	0.00130899	0.00125981	0.00128914	0.00125651	0.00127757	0.00128605	0.00132146	0.00129632	0.00125875	0.0012389	0.00122258	0.0012346	0.00120807	0.00122133	0.00123617	0.00122305	0.00122542	0.00126329	0.00129198	0.00128226	0.00129407	0.00122881	0.00125051	0.00124719	0.0012719	0.00125926	0.00132825	0.00129011	0.00132933	0.00129462	0.00129857	0.00133773	0.00128929	0.00124534	0.00124986	0.00118743	0.00127636	0.00125253	0.00127312	0.00121887
Spermine dialdehyde	NA	0.00121329	0.00121073	0.00115084	0.00124267	0.00132611	0.00130325	0.00121204	0.00119985	0.00135815	0.00110731	0.00133121	0.001245	0.00133177	0.00119689	0.00116368	0.00126265	0.00120007	0.00117877	0.0011661	0.00115793	0.00134574	0.00121702	0.00142965	0.00115881	0.00112792	0.00117803	0.00125034	0.00131308	0.00139906	0.00122037	0.00105918	0.00124451	0.00113619	0.00107373	0.00114454	0.00129044	0.00143323	0.00123259	0.0012257	0.00110278	0.0012501	0.00149124	0.00112746	0.00137094
Serylproline	NA	0.00133634	0.00131787	0.00139194	0.00142708	0.00138085	0.0013089	0.00135081	0.00138726	0.00123431	0.00134764	0.00133441	0.00125628	0.00133979	0.0013474	0.00134828	0.00132107	0.00141018	0.00132228	0.00134288	0.00134333	0.00132351	0.00129487	0.00133066	0.0013707	0.00132708	0.00135097	0.00130746	0.00126926	0.00126592	0.00136673	0.00125312	0.00127161	0.00134966	0.00130719	0.00135129	0.0012671	0.00130801	0.00132534	0.001408	0.00136975	0.00139967	0.00132835	0.00128642	0.0013409
Ser-Pro	NA	0.00130966	0.00129177	0.00138455	0.00138617	0.00125808	0.00131173	0.00130678	0.00130634	0.0011952	0.00132395	0.0013088	0.00115926	0.00131186	0.00134218	0.00133086	0.00128343	0.00137121	0.00127616	0.00131863	0.00133437	0.00126312	0.00125888	0.0012537	0.00134091	0.00129829	0.0013446	0.00130888	0.00120551	0.00118657	0.00130768	0.00118238	0.00124697	0.00131178	0.00123281	0.00130002	0.001184	0.00127204	0.001291	0.00139382	0.00130961	0.00138939	0.00141357	0.00123294	0.00132483
Ala-Ile	NA	0.00138381	0.0014828	0.00150889	0.00144081	0.00135215	0.00139623	0.00133898	0.00136629	0.00136572	0.00136217	0.00149066	0.00133817	0.00144671	0.00133665	0.00141983	0.00145728	0.00141246	0.00133426	0.00143666	0.00138536	0.00128621	0.00143185	0.0014324	0.00133839	0.0013387	0.00137369	0.00142006	0.0013978	0.00142475	0.00138821	0.00132942	0.00140444	0.00135699	0.00151663	0.00141419	0.00141042	0.00135247	0.00142054	0.00136069	0.00145959	0.0013833	0.00144362	0.00143721	0.00150337
Ile-Ala	NA	0.00138284	0.00140968	0.00145274	0.00139286	0.00135616	0.00134734	0.00136515	0.0013517	0.00136251	0.0013528	0.00144961	0.00132653	0.00136514	0.00128226	0.00136971	0.00142009	0.00137624	0.00129612	0.00136375	0.00128891	0.00129458	0.00140375	0.0013828	0.00132756	0.00133758	0.00137694	0.00138357	0.00130537	0.00141249	0.00133287	0.00132251	0.00135169	0.00140285	0.00143923	0.00138052	0.00142454	0.00134739	0.00138324	0.00134897	0.00143162	0.0013211	0.00143513	0.00136491	0.00146508
NG,NG-Dimethyl-L-arginine	C03626	0.00144919	0.00126415	0.00125806	0.00141809	0.0012997	0.00136113	0.001339	0.00129186	0.00133256	0.00131754	0.00127653	0.0012625	0.00135392	0.00133654	0.00125892	0.00129938	0.00139449	0.00131333	0.0012855	0.00128774	0.00123576	0.00135351	0.00136201	0.00131615	0.00126928	0.00130348	0.00133527	0.00127392	0.00133646	0.00128604	0.00125096	0.00129865	0.00132051	0.00132757	0.0013093	0.0012333	0.00135306	0.00140347	0.00135236	0.00127985	0.001315	0.00142701	0.00127989	0.00128459
Leu-Ala	NA	0.00153813	0.00131136	0.00125034	0.00140716	0.00136757	0.00141832	0.00134402	0.00126495	0.00140494	0.00132737	0.00130602	0.00136989	0.00140787	0.00129934	0.00128854	0.00128214	0.00121383	0.00130111	0.00129202	0.00129736	0.00133003	0.00139092	0.001295	0.00129906	0.00134933	0.00131423	0.00136469	0.00136852	0.00136481	0.00124417	0.00134037	0.00130747	0.00129032	0.00137323	0.00133248	0.00124635	0.0013858	0.00144518	0.00135213	0.00134296	0.00139151	0.00155996	0.00123347	0.00131983
alpha-Curcumene	NA	0.00121051	0.00124202	0.00124199	0.0012137	0.00133248	0.00124308	0.0012104	0.00118765	0.00156712	0.00116339	0.00116111	0.00125852	0.00122987	0.00124605	0.00118384	0.00125391	0.00119083	0.00118146	0.00117779	0.00125502	0.00122582	0.00127655	0.00119135	0.00125065	0.00116232	0.00119326	0.00118105	0.00112779	0.0012231	0.00124711	0.00121757	0.00127044	0.00121593	0.00122662	0.00121129	0.00130008	0.00146212	0.00119661	0.00127981	0.00117328	0.00114595	0.00117238	0.0012317	0.00127917
Diethyl L-glutamate	NA	0.00136537	0.00138207	0.00136854	0.00129985	0.00129638	0.00129432	0.00136354	0.001442	0.00123769	0.00128552	0.00130251	0.00125385	0.00137241	0.00135873	0.00138331	0.00136768	0.00132222	0.00135367	0.00140954	0.00129015	0.00138119	0.00132148	0.00132715	0.00132701	0.00130261	0.00125592	0.00138552	0.0013911	0.00136927	0.00150825	0.00129233	0.00129247	0.00131736	0.00134549	0.00129413	0.00129586	0.0013114	0.00127868	0.00128374	0.0013791	0.00132455	0.00138413	0.00133599	0.00132779
Gly-Lys	NA	0.00117738	0.00132866	0.00133179	0.00133698	0.00113094	0.00123496	0.00122044	0.00126834	0.00118294	0.00125053	0.00132131	0.00120793	0.00122316	0.00117716	0.00130711	0.00128454	0.00133781	0.0012164	0.00131314	0.00121839	0.00117718	0.00124546	0.00133844	0.00125222	0.0012385	0.00122347	0.00120585	0.00119433	0.00114651	0.0012462	0.00116973	0.00122144	0.00122229	0.00127287	0.00130313	0.00118112	0.0012068	0.00121678	0.00122643	0.00126351	0.00128587	0.00125916	0.00126192	0.00129294
Gly-Glu	NA	0.00133367	0.00139734	0.00139698	0.00141768	0.00133721	0.00131831	0.0013331	0.0014092	0.00134076	0.00141197	0.0013196	0.00132992	0.00133725	0.00135201	0.0013648	0.00135846	0.00143949	0.00143434	0.00138778	0.00134915	0.00133408	0.00139595	0.00144693	0.00133454	0.00139028	0.00136472	0.00129203	0.00132435	0.00129252	0.00143103	0.0013123	0.00132653	0.00133321	0.00134165	0.00136454	0.00126401	0.00132323	0.0013539	0.00135719	0.00141349	0.00137193	0.00137139	0.00135024	0.0013609
Tryptophan	C00078	0.0013567	0.00135364	0.00125438	0.00130534	0.00119897	0.00137148	0.00132487	0.00138892	0.00129403	0.00125604	0.00134813	0.0012976	0.00123187	0.00125968	0.00133611	0.00129392	0.00134486	0.00134389	0.00131139	0.00128311	0.0013225	0.00127639	0.00138977	0.00138188	0.00138046	0.00128378	0.0013623	0.00123901	0.00121995	0.00130142	0.00135266	0.00133936	0.00131377	0.00120703	0.00122799	0.00126557	0.00131169	0.00126485	0.00136251	0.00142496	0.00139042	0.00133084	0.00127119	0.00129457
L-Tryptophan	C00078	0.00152949	0.0015259	0.00148776	0.0015025	0.0014733	0.00154321	0.00151296	0.00154681	0.00150556	0.00148929	0.00152533	0.00150429	0.00150706	0.00149113	0.00149104	0.00145454	0.001531	0.00157484	0.00148801	0.00151745	0.00149724	0.00150702	0.00144478	0.00150953	0.00153196	0.00149702	0.00148405	0.00149056	0.00156389	0.00145683	0.00149422	0.00151929	0.00153657	0.00148694	0.00145502	0.00147533	0.00150645	0.00149627	0.00154214	0.00157455	0.00154336	0.00149929	0.00148025	0.00152757
Ser-Val	NA	0.00144104	0.0014917	0.00146744	0.00144192	0.00134219	0.00133629	0.00135941	0.0013778	0.00134946	0.00141516	0.00146679	0.00134147	0.00135437	0.00131785	0.00142691	0.00143767	0.00145044	0.00129182	0.00139585	0.0013784	0.00132801	0.00142934	0.00139543	0.00140799	0.00142783	0.00138447	0.00143812	0.00137875	0.00136332	0.00134192	0.00135236	0.00136521	0.00133461	0.00142837	0.00141009	0.00137882	0.00132906	0.001434	0.00138676	0.00144634	0.00136891	0.00144442	0.00142076	0.00146368
4-Hydroxy-3-(3-methyl-2-butenyl)acetophenone	C10702	0.00127272	0.00123406	0.00119324	0.00127462	0.00133224	0.00122951	0.00125601	0.00126145	0.0012332	0.00126137	0.00126572	0.00127198	0.00126362	0.00129923	0.00125524	0.00120667	0.00124744	0.00119149	0.00126248	0.00128018	0.00128058	0.00122897	0.00137308	0.00121266	0.00123821	0.00126682	0.00122111	0.0012503	0.00148414	0.00119409	0.00132844	0.00129456	0.00131154	0.0012895	0.00124594	0.00122082	0.00124747	0.00124722	0.00126895	0.00119409	0.0012386	0.00125314	0.0012157	0.00123722
Psilocin	C08312	0.00119676	0.00108	0.00105709	0.00109812	0.00118652	0.00108867	0.000964651	0.00119116	0.00131353	0.00116639	0.00112659	0.00112461	0.0012113	0.00118749	0.00139733	0.00103928	0.00127385	0.00131503	0.00113587	0.00112962	0.00103506	0.00115339	0.00118289	0.00120217	0.00111687	0.00123285	0.00119138	0.000964796	0.00132368	0.00123046	0.00108011	0.00107577	0.00123672	0.00116012	0.00109259	0.00105129	0.00125958	0.000969087	0.00119289	0.00105138	0.00116377	0.00138848	0.00120099	0.00115468
DL-Indole-3-lactic acid	NA	0.001239	0.00123116	0.00117978	0.00113867	0.00125731	0.0012602	0.00129559	0.00139845	0.00129673	0.00122485	0.00125097	0.00123154	0.0012873	0.00132298	0.00120443	0.00121166	0.00122343	0.00152222	0.00114232	0.00127863	0.00129541	0.00121065	0.0012343	0.00127753	0.00128302	0.00135379	0.00125803	0.00125013	0.00134951	0.00124473	0.00129909	0.00130057	0.00115715	0.00124726	0.00116651	0.00129252	0.00131489	0.00127684	0.00124059	0.00120265	0.00123312	0.00120721	0.00125728	0.00125047
4-(2-Aminophenyl)-2,4-dioxobutanoic acid	C01252	0.00131441	0.00135499	0.00123101	0.00128159	0.00141768	0.00134909	0.00136062	0.00123363	0.00140224	0.00118463	0.00123106	0.00119601	0.00118765	0.00126484	0.001358	0.00147816	0.00123031	0.00110041	0.00123705	0.00128358	0.00121144	0.00133976	0.00132246	0.00123875	0.00151816	0.00133738	0.00114785	0.00138249	0.00117862	0.00114592	0.00135774	0.00141	0.00141118	0.00138483	0.0013758	0.00123217	0.00137695	0.00128144	0.00147275	0.00122061	0.00124092	0.00115519	0.00135242	0.00131623
3-Phenylpropionylglycine	NA	0.00122267	0.00119262	0.00118628	0.00118445	0.00141527	0.00123289	0.00125748	0.0011626	0.00122524	0.0012305	0.00123232	0.00124808	0.00117658	0.00131534	0.00117968	0.00121095	0.00117292	0.00115101	0.00117664	0.000870889	0.00124937	0.00127128	0.0012528	0.00117933	0.00124639	0.00125034	0.00116937	0.00127544	0.00121715	0.00120235	0.00120838	0.00125529	0.00127735	0.00126574	0.00121894	0.00119484	0.00128262	0.00121876	0.00123833	0.00119925	0.00125307	0.0013487	0.00120718	0.001216
Ciclopirox	NA	0.00130033	0.00100141	0.000915494	0.00109038	0.00106841	0.000908215	0.00109032	0.00110292	0.00114421	0.00128085	0.00128796	0.00114082	0.0011627	0.00103412	0.000890766	0.00133566	0.000942929	0.00124425	0.000960541	0.00095362	0.00110809	0.00113388	0.00120395	0.00105264	0.00116932	0.000977844	0.00119798	0.00110943	0.00101401	0.0010422	0.00128963	0.000903253	0.00118437	0.00119899	0.00105811	0.00134007	0.0010902	0.000970686	0.0010852	0.00118407	0.00124068	0.00117415	0.00122565	0.00117671
L-Tyrosine, ethyl ester	NA	0.00143366	0.00142045	0.00131839	0.00130617	0.00134778	0.00142725	0.00138512	0.00137633	0.00145042	0.00122425	0.00135253	0.00139675	0.00131626	0.00144579	0.00126096	0.00140509	0.00130737	0.00120405	0.00139973	0.00136449	0.0013659	0.00149989	0.0014225	0.00124548	0.00144145	0.00134403	0.00138516	0.00132924	0.00146435	0.00134229	0.00129323	0.00132103	0.00131919	0.00134279	0.00138876	0.00128719	0.00138953	0.00143449	0.00129211	0.00135822	0.00132094	0.00127474	0.00133192	0.00131689
Methyl (2E,6Z)-dodecadienoate	NA	0.00134608	0.00122727	0.0013303	0.00138022	0.00129501	0.00131501	0.00125611	0.00126022	0.00130141	0.00132371	0.00130266	0.00127442	0.00123685	0.00128608	0.00126364	0.0012941	0.00128179	0.0012889	0.0012422	0.00138921	0.00127692	0.00123526	0.00143539	0.00126961	0.00125963	0.00124045	0.00119951	0.00139302	0.00131937	0.00121615	0.00129752	0.00133554	0.00129449	0.00131857	0.00126595	0.00132533	0.00126291	0.00125298	0.00128827	0.00127208	0.00127678	0.0012162	0.00133426	0.00125494
4-(Methylamino)-4-(3-pyridyl)butyric acid	NA	0.00122896	0.0011634	0.00122128	0.00112517	0.00105256	0.00138372	0.00109533	0.00130386	0.00111005	0.00114224	0.00114714	0.00125101	0.00118746	0.0011969	0.00119861	0.00119642	0.00120026	0.00124942	0.00136472	0.00127829	0.00112073	0.00126244	0.00122792	0.00127312	0.00133077	0.00119755	0.00134637	0.00118949	0.00123241	0.00114888	0.00112263	0.00134688	0.00122689	0.0011964	0.00130176	0.00112831	0.00145154	0.00109529	0.00121345	0.00127606	0.00140142	0.00122599	0.00101267	0.00113727
Harmine	C06538	0.00113304	0.00107253	0.00121104	0.00122631	0.00121103	0.000949299	0.000993119	0.00125701	0.00109192	0.000962465	0.00131971	0.00125606	0.00108133	0.00134357	0.00120523	0.00114796	0.0012635	0.000926777	0.00123159	0.00118353	0.00101287	0.00117559	0.00103271	0.00116483	0.0010229	0.000908277	0.00122527	0.00109814	0.00125563	0.00106547	0.00109596	0.000877708	0.00125669	0.00115276	0.00106831	0.00119845	0.00115693	0.0011198	0.00101801	0.00102109	0.00115186	0.00142357	0.000970371	0.00107635
Pro-Pro	NA	0.00136434	0.00139115	0.00140043	0.00143763	0.0013923	0.00129738	0.0013512	0.00148188	0.00130343	0.00140229	0.00150343	0.00137705	0.00133462	0.00150825	0.00138273	0.00132816	0.00152586	0.00134751	0.00142719	0.00132397	0.00134996	0.00130956	0.0014022	0.00142192	0.00139281	0.00131314	0.00143118	0.00140063	0.00128269	0.00136253	0.00136359	0.00135564	0.00140407	0.00133812	0.00139254	0.00136922	0.00132347	0.00132217	0.00144372	0.00139953	0.00140603	0.00136901	0.00137662	0.00132286
2,6-Diisopropylnaphthalene	NA	0.00121954	0.00113291	0.00127786	0.00112252	0.00109966	0.00122692	0.00112435	0.00120366	0.00126015	0.00124187	0.00113765	0.00113594	0.00112638	0.00137829	0.00128524	0.00127706	0.00128111	0.00133108	0.00126872	0.00133173	0.00132549	0.00127151	0.0011914	0.001155	0.00112689	0.00111451	0.00118688	0.00119529	0.00114788	0.00134203	0.00117763	0.00112481	0.00110831	0.00113295	0.00125782	0.00110089	0.00112548	0.00109334	0.00109888	0.00133394	0.00111616	0.00101703	0.00122105	0.00113546
(-)-.alpha.-Kainic acid	C12819	0.00125427	0.00124189	0.00119221	0.0011375	0.00129267	0.00122925	0.00125519	0.00122391	0.00126006	0.00113542	0.00130918	0.00133115	0.00120449	0.00123428	0.00118586	0.00117079	0.00120294	0.00110793	0.00113717	0.00114257	0.00119261	0.00129974	0.00123616	0.00118629	0.00122701	0.00116982	0.00122384	0.00134486	0.00126857	0.0011847	0.0012772	0.00123962	0.00130925	0.00124821	0.00128108	0.00131442	0.0012705	0.00117195	0.00121964	0.001187	0.00118288	0.00119131	0.0012584	0.00122961
Pro-Val	NA	0.0014192	0.00137574	0.00134695	0.00142782	0.0012648	0.00132467	0.00130244	0.00138241	0.00128052	0.00134353	0.00140858	0.00128759	0.00129262	0.00130085	0.00132007	0.00124243	0.001404	0.00124943	0.00136375	0.00132746	0.0013122	0.00135394	0.00126703	0.00142126	0.0012964	0.00128355	0.00147133	0.00128737	0.0013013	0.00107894	0.00126536	0.00130108	0.00127531	0.00125022	0.00130296	0.00130791	0.00140546	0.00134848	0.00141404	0.00124562	0.00135388	0.00141909	0.00122565	0.00123503
Valyl-Proline	NA	0.00125043	0.00136928	0.00124346	0.00123404	0.00121774	0.00126265	0.00117549	0.00136341	0.00125957	0.00123626	0.00131152	0.00125795	0.00124205	0.00128621	0.00132587	0.00130947	0.00129686	0.00129041	0.00133102	0.00133754	0.00122114	0.00133199	0.00128827	0.00123766	0.0013849	0.00129068	0.001409	0.00128108	0.00125112	0.00130799	0.00124869	0.00127585	0.0012861	0.00127866	0.0013449	0.00123902	0.001575	0.00126742	0.00124419	0.00129084	0.00147067	0.00128403	0.0012816	0.00120866
Val-Pro	NA	0.00154509	0.00141565	0.00154357	0.00143665	0.00131229	0.00135125	0.00153995	0.00146985	0.00136075	0.00147474	0.00147941	0.00132693	0.00147325	0.00151516	0.0014812	0.0014808	0.00155311	0.00144719	0.0015195	0.00147751	0.00139839	0.00137194	0.0013748	0.0015308	0.00143437	0.00148515	0.0014095	0.00142747	0.0012375	0.00152874	0.00142131	0.00132381	0.00148363	0.00135745	0.00151501	0.00140349	0.00141251	0.00152431	0.00154938	0.00149584	0.00154231	0.00140694	0.00143617	0.00142159
Tridecanoic acid	C17076	0.00143851	0.0013773	0.00137283	0.00145577	0.00148462	0.00134092	0.0014254	0.00140995	0.00144344	0.00140037	0.00142761	0.00144797	0.00141728	0.0014371	0.00143534	0.00133903	0.00133602	0.00139507	0.00133999	0.0014355	0.00140425	0.00141789	0.00158088	0.00136753	0.00142319	0.00138227	0.0013899	0.00138246	0.00147452	0.00136529	0.00144051	0.00142416	0.00140275	0.00142869	0.00142415	0.00140229	0.00142546	0.0014159	0.00143857	0.00138754	0.00143282	0.00140057	0.001451	0.00133397
N-Methyl-N-(tetrahydro-2-furanylmethyl)-4-piperidinamine	NA	0.00115548	0.0012854	0.00116664	0.00129283	0.00122063	0.00121994	0.00124567	0.00122485	0.00136772	0.0011337	0.0012081	0.00127401	0.00122813	0.00116013	0.00114959	0.00122187	0.00112802	0.00113831	0.00135492	0.00118969	0.00115122	0.0012624	0.00137164	0.00147545	0.00123043	0.0012321	0.00124563	0.00148975	0.00119622	0.00126846	0.00128735	0.00140909	0.00131892	0.00133508	0.0012156	0.00131857	0.00140483	0.00115583	0.00135048	0.00111732	0.00130538	0.00112518	0.00131773	0.00130889
Thr-Pro	NA	0.00151064	0.00145133	0.00152409	0.00156642	0.00137676	0.00145641	0.00151306	0.00150358	0.00134333	0.00147194	0.0014863	0.00137102	0.00151757	0.00151411	0.00150266	0.00145705	0.00154708	0.00145694	0.00151822	0.00147837	0.00142425	0.00141495	0.00141662	0.00154945	0.00149517	0.00149461	0.00143855	0.00140516	0.00136589	0.00144127	0.00140458	0.00137642	0.00153	0.00140405	0.00147379	0.00136247	0.00143957	0.00151712	0.00160661	0.00145608	0.00156396	0.00139992	0.00145635	0.00150247
Val-Val	NA	0.00154459	0.00154457	0.00146929	0.00144089	0.0012885	0.00137805	0.00143506	0.00140832	0.00146684	0.0015576	0.0015646	0.00138559	0.00142287	0.00128844	0.00138174	0.00154873	0.00152913	0.00127604	0.00134635	0.00135865	0.00133992	0.00152686	0.00136873	0.00150484	0.0015473	0.0015242	0.00148409	0.00146533	0.00143179	0.00139053	0.00143202	0.00150416	0.00141495	0.00154601	0.00146353	0.00146906	0.00142501	0.00149396	0.00138925	0.00156521	0.00139114	0.00151953	0.00142539	0.0015589
Ala-Lys	NA	0.00125865	0.00119805	0.00131561	0.00128022	0.00114776	0.00124268	0.00120464	0.0012956	0.00122078	0.00116926	0.0011981	0.0011193	0.00122694	0.00114049	0.00124464	0.00126458	0.00124022	0.00124264	0.00122792	0.00116188	0.00121101	0.00126771	0.00129865	0.00123019	0.00115056	0.00123716	0.00111395	0.00120713	0.00107533	0.00120444	0.00119776	0.0011538	0.00108535	0.00123504	0.0012379	0.00118143	0.00116283	0.00127165	0.00117895	0.00126878	0.00120106	0.00133414	0.00120185	0.00128533
Ser-Ile	NA	0.00138854	0.0014216	0.00147696	0.00137062	0.00134557	0.00132409	0.00138574	0.00139761	0.00138547	0.00136812	0.00148062	0.00134093	0.00136886	0.00130851	0.00144983	0.00143561	0.00145397	0.00128427	0.00133432	0.00132521	0.00135052	0.00138353	0.00142275	0.00135786	0.00135449	0.00138422	0.00142093	0.00138141	0.00133975	0.0013248	0.00130856	0.00137903	0.00128723	0.00147386	0.00143365	0.00140624	0.00130957	0.00141182	0.00138329	0.00147986	0.00136796	0.00140616	0.00135379	0.00142131
Thr-Val	NA	0.00154134	0.00153179	0.00152077	0.00148358	0.00137532	0.00135534	0.00138821	0.00139237	0.00140305	0.00147354	0.00154082	0.00138396	0.00136034	0.00136252	0.00144775	0.00149945	0.00151148	0.00132276	0.00142751	0.00146213	0.00137008	0.00150421	0.00143218	0.00148611	0.00149815	0.00145908	0.0014982	0.00144636	0.0013984	0.00135638	0.00141682	0.00145735	0.00137311	0.00150807	0.0014576	0.00143623	0.00131486	0.00148303	0.00144085	0.00150343	0.00133616	0.00148466	0.00148412	0.0015016
Val-Thr	NA	0.0013324	0.00139538	0.00137173	0.00134564	0.00122382	0.00123551	0.00127829	0.00127258	0.00122357	0.00132539	0.00139811	0.00121555	0.0012585	0.00122077	0.00133457	0.00137355	0.00139897	0.00120422	0.0013131	0.00125102	0.00122496	0.00128372	0.00130893	0.00126379	0.00130495	0.00129561	0.00130073	0.00127759	0.00125468	0.00123787	0.00125902	0.00127632	0.00129098	0.0013537	0.0013282	0.00129699	0.00120945	0.0012928	0.00130156	0.00137413	0.00126054	0.00133517	0.00133677	0.00138334
.alpha.-Cyperone	C17090	0.00117109	0.00115885	0.00116602	0.00102316	0.00141795	0.00106745	0.00138749	0.0013805	0.000980485	0.00113977	0.00113495	0.00140244	0.0013541	0.00137188	0.00102795	0.00110891	0.00115547	0.00134377	0.000978008	0.00139209	0.00135717	0.00111079	0.00153001	0.00110349	0.00112357	0.00111213	0.00106625	0.00104416	0.00143272	0.00135622	0.0013794	0.00108552	0.00138633	0.00113161	0.00105924	0.00136998	0.00139042	0.00106725	0.0013799	0.00113908	0.00137689	0.00109557	0.00104941	0.00111864
Pantothenic acid	C00864	0.00150178	0.00144877	0.00139457	0.00140631	0.00144032	0.0014695	0.00153377	0.00140259	0.0015013	0.00140106	0.00142681	0.0014317	0.00146553	0.00145497	0.00141848	0.00146751	0.00134662	0.00148635	0.00142577	0.00146197	0.00144446	0.00138993	0.00125894	0.00145107	0.00149697	0.00148438	0.00144011	0.00153901	0.00158313	0.00142186	0.00149822	0.0015358	0.00138533	0.00152406	0.00142146	0.00144151	0.00148153	0.00143961	0.00144761	0.00142608	0.00145557	0.00144799	0.00150961	0.00147008
D-(+)-Pantothenic acid	NA	0.00147361	0.00141465	0.00136029	0.00135214	0.00137493	0.00141799	0.00148019	0.00136448	0.00146787	0.00134956	0.00139505	0.00138709	0.00143227	0.00139335	0.00138454	0.00145116	0.0013013	0.00143846	0.00139636	0.00140603	0.00139023	0.00138317	0.00121245	0.00140122	0.00145644	0.00144292	0.0013965	0.00149087	0.00152532	0.00123486	0.00145432	0.00145102	0.00132742	0.00145644	0.00138547	0.00138284	0.00143211	0.00142402	0.00141255	0.00140233	0.00139798	0.00142312	0.00144533	0.00144318
Thr-Thr	NA	0.00132229	0.00136086	0.00135613	0.00137648	0.00123705	0.0012017	0.00126802	0.00125308	0.0012307	0.0013101	0.00130527	0.00113308	0.00125483	0.00122764	0.00130421	0.00137111	0.00135339	0.00115776	0.00131687	0.00125683	0.00120206	0.00125294	0.00133547	0.00128807	0.00132726	0.00129113	0.00124977	0.00126207	0.0012058	0.0012085	0.00122965	0.00126028	0.00118955	0.0013139	0.00129655	0.00127214	0.00113238	0.001319	0.00125613	0.00136461	0.00121843	0.00134575	0.00134024	0.0013543
13-Nor-6-eremophilene-8,11-dione	NA	0.0012962	0.0013706	0.00132006	0.00132258	0.00134078	0.00129443	0.00129023	0.00131164	0.00132618	0.00128801	0.00134384	0.00133493	0.00136682	0.00136031	0.00130054	0.00129293	0.00133406	0.00132224	0.00145238	0.00132326	0.00128268	0.00135672	0.00131806	0.00133917	0.00135408	0.00131153	0.00132648	0.00135086	0.00140034	0.00131429	0.00137328	0.00133241	0.00134402	0.00130811	0.00132374	0.00133618	0.00132248	0.00133596	0.00132952	0.00125781	0.00125787	0.00134373	0.001359	0.00134864
Prilocaine	C07531	0.00112027	0.00137103	0.00119892	0.00132025	0.00143266	0.00141577	0.00122291	0.00118711	0.00133279	0.00107535	0.00141486	0.00142502	0.00144495	0.00115652	0.00115006	0.0011861	0.00114715	0.00114302	0.00113228	0.00105515	0.00126956	0.00124659	0.00122228	0.00104989	0.00115654	0.00127276	0.00132776	0.00110245	0.00150559	0.00115605	0.00118697	0.00122302	0.00156081	0.0012574	0.00114499	0.00132019	0.00138051	0.00129671	0.00127811	0.00108448	0.00125753	0.00157135	0.00107917	0.00140463
Gly-Phe	NA	0.00120883	0.00137438	0.00139792	0.00129049	0.0011998	0.0011537	0.00124996	0.00118705	0.00128475	0.00129868	0.00136204	0.00123081	0.00126539	0.0012445	0.00131104	0.00122447	0.00123292	0.00123174	0.00128329	0.00119961	0.00119208	0.00126667	0.00133747	0.00121395	0.00127622	0.00116424	0.00119613	0.0012056	0.00118221	0.00118736	0.00121991	0.00117307	0.0013399	0.00124984	0.00131337	0.00117831	0.00121726	0.00125253	0.00127097	0.00128932	0.00132239	0.0012239	0.00128695	0.00123289
Rishitin	C09715	0.00117604	0.00134235	0.00118124	0.00122843	0.00125855	0.00114235	0.00126948	0.00119189	0.00128038	0.00118715	0.00125104	0.00129553	0.00132029	0.00121645	0.00117636	0.00123124	0.00121802	0.00121332	0.0012993	0.00129681	0.00123169	0.0012696	0.00125083	0.00126925	0.00128265	0.00125689	0.00134394	0.00126636	0.00129651	0.00120991	0.00128174	0.0012283	0.00127673	0.00127964	0.00120716	0.00127969	0.00124051	0.00124867	0.00132902	0.00116651	0.00115194	0.0012142	0.00131237	0.00124162
2-Bromo-1H-indole-3-carboxaldehyde	NA	0.00127727	0.00136039	0.00104352	0.00106233	0.00135192	0.00126722	0.0012805	0.00117537	0.00140417	0.00128441	0.00133088	0.00121742	0.00134724	0.0013355	0.00119788	0.00126046	0.00120592	0.00125911	0.0012116	0.00129218	0.00109159	0.00123556	0.00120846	0.00134954	0.00140806	0.00124964	0.00134187	0.00142701	0.00125536	0.00112793	0.00144146	0.00139971	0.00130077	0.0012984	0.00124947	0.00139488	0.00133361	0.00125837	0.00121937	0.00110714	0.00137214	0.00131179	0.00136095	0.00128645
Salsolinol 1-carboxylate	NA	0.00121317	0.00120331	0.00122642	0.00125626	0.00125495	0.00120958	0.00124518	0.00121374	0.000958311	0.00119234	0.00127029	0.00118487	0.00122661	0.00121994	0.00120874	0.00110953	0.00120998	0.00121633	0.00114912	0.00125061	0.000876525	0.00123665	0.00137587	0.00108479	0.00126504	0.00117908	0.0011919	0.00119281	0.00106296	0.00120208	0.00127112	0.00125413	0.00121278	0.00117552	0.00116735	0.00117735	0.00112101	0.00120514	0.00116022	0.00120017	0.00127921	0.001207	0.00122366	0.00112921
13-Oxo-9,11-tridecadienoic acid	NA	0.00115032	0.00109457	0.00119181	0.00111565	0.00118865	0.00110524	0.00123555	0.00113354	0.00132568	0.00111677	0.00126004	0.0010162	0.00122294	0.00116305	0.00126398	0.00127517	0.00128353	0.00118483	0.00116463	0.0012859	0.00116218	0.00119109	0.00118348	0.00113096	0.0011922	0.00125176	0.00127469	0.00117794	0.00113017	0.00120465	0.00136905	0.00111745	0.00118712	0.00119532	0.00134012	0.001117	0.00122131	0.00124159	0.00129957	0.0011901	0.00122667	0.00122813	0.00126498	0.00125515
Vanilloylglycine	NA	0.00129514	0.00129068	0.00121534	0.00149141	0.00126499	0.00118462	0.00118776	0.00140052	0.00118005	0.00137749	0.00124674	0.00129454	0.00122881	0.00130234	0.00128035	0.00126639	0.00131184	0.00142666	0.00132397	0.00116203	0.00140098	0.00143452	0.0012113	0.00117498	0.00132404	0.00135657	0.00133728	0.00130535	0.00123359	0.00151499	0.00125819	0.00123398	0.00125056	0.00125008	0.00135055	0.00122045	0.00116631	0.00123307	0.00121215	0.00133023	0.00125751	0.0013515	0.00130177	0.00116763
Cytokinin B	C11263	0.00110371	0.00118488	0.00113019	0.00115098	0.00121108	0.00112074	0.00118004	0.00114997	0.00117047	0.00124124	0.00146501	0.00127134	0.00118245	0.0011586	0.00113102	0.001108	0.00108352	0.00104418	0.00114131	0.00108881	0.00115806	0.00113652	0.00122147	0.00122303	0.00131074	0.00113696	0.00117344	0.00127262	0.00124923	0.00111532	0.00139218	0.00115975	0.00133431	0.00109012	0.00115733	0.00134989	0.00117713	0.00111826	0.00117849	0.00110818	0.00127264	0.00129702	0.0012226	0.00110381
Pilocarpine	C07474	0.00125063	0.00118118	0.00130801	0.00130169	0.00100392	0.00130002	0.00113067	0.00128477	0.00124962	0.00133919	0.00108916	0.00128951	0.00120017	0.00124738	0.00128694	0.00128635	0.00125766	0.00128211	0.00128113	0.00125145	0.0012062	0.0013491	0.00124654	0.00124048	0.00123782	0.00124033	0.00140066	0.00106078	0.000898017	0.00131961	0.00110135	0.0013324	0.00121566	0.00118382	0.00131251	0.00117259	0.00134352	0.00123237	0.00123585	0.00133986	0.0012619	0.00131503	0.00115531	0.00116438
Phenylmethyl benzeneacetate	NA	0.00146399	0.00131132	0.00142067	0.00134231	0.00129753	0.00139643	0.00137638	0.00134968	0.00134626	0.00135912	0.00138312	0.00133605	0.00138811	0.00142862	0.00132886	0.00132446	0.00142004	0.00137981	0.00135595	0.00142131	0.00135297	0.0013625	0.00130443	0.00141874	0.00136783	0.00136992	0.00139342	0.00136118	0.00130515	0.00132724	0.00138337	0.00133529	0.00138091	0.00133203	0.00133854	0.00133062	0.00133576	0.00143311	0.00143164	0.0013372	0.00143981	0.00136295	0.00132382	0.00132664
Propyl 2,4-decadienoate	NA	0.00132673	0.00121605	0.00131652	0.0014513	0.00138859	0.00130051	0.00128518	0.00132652	0.0013401	0.00128094	0.00137391	0.00133387	0.00126548	0.00128519	0.00130998	0.00125394	0.00132139	0.00130829	0.00127221	0.00133567	0.00129674	0.00131931	0.00149203	0.00133012	0.00131691	0.00125156	0.00122843	0.00141008	0.00135983	0.0012619	0.00128863	0.00134888	0.00130581	0.00131273	0.00131848	0.00127573	0.00129077	0.00132861	0.00129613	0.00128473	0.00132999	0.0012723	0.00129824	0.00129068
Pyroglutamylvaline	NA	0.00142607	0.0014395	0.00146714	0.00144918	0.00136256	0.00137545	0.00137456	0.00141504	0.00137198	0.00145603	0.00144842	0.00134695	0.00138112	0.00135238	0.00142159	0.0014442	0.00149189	0.00132468	0.00142915	0.00142459	0.00142683	0.0013948	0.00129651	0.0014456	0.00144599	0.00138057	0.00136418	0.00139269	0.00135999	0.00137678	0.00139481	0.00142949	0.00136283	0.00142606	0.00144254	0.0014226	0.00132509	0.00145877	0.00140657	0.00145275	0.00140631	0.00138427	0.00143189	0.00143622
Tetraacetylethylenediamine	NA	0.00130426	0.00131339	0.00138751	0.00127755	0.00124087	0.00127423	0.00124952	0.00130876	0.00128281	0.00134679	0.00133277	0.00124048	0.00131843	0.00126294	0.00134279	0.0013129	0.00134777	0.00126837	0.00129796	0.00128812	0.00134161	0.00133358	0.00125731	0.00129113	0.00131574	0.00124145	0.00130381	0.00134937	0.00132206	0.0012779	0.00128579	0.00121292	0.00121632	0.00119048	0.00133165	0.00122995	0.00115393	0.00131488	0.00132873	0.00131472	0.00136774	0.00132265	0.00129467	0.00128073
Leucylproline	NA	0.00128364	0.00150283	0.00147165	0.00136705	0.00125014	0.00161618	0.00125911	0.0016719	0.00131165	0.00128134	0.00130604	0.00125442	0.00136581	0.0015202	0.00154867	0.00153099	0.00169819	0.00159969	0.00151193	0.00146802	0.00141072	0.00160681	0.00131239	0.00144076	0.00153415	0.00133786	0.0017345	0.00140381	0.00132206	0.00169931	0.0012582	0.00136436	0.00121988	0.00129325	0.001562	0.00121322	0.00170834	0.00140669	0.00124025	0.00157153	0.00127631	0.00130013	0.00139672	0.0013029
Leu-Pro	NA	0.00162198	0.00147684	0.00161144	0.00155561	0.00144484	0.00154245	0.00160133	0.00150014	0.00143855	0.00157112	0.00155014	0.00143173	0.00155709	0.00156674	0.0015497	0.00154982	0.00162073	0.00154242	0.00156654	0.00159581	0.00150464	0.00149425	0.00150552	0.00162478	0.00153867	0.00156058	0.00157705	0.00152686	0.00143828	0.00154171	0.00146585	0.00152256	0.00153278	0.00153209	0.00157054	0.00145972	0.00152755	0.00159588	0.00162892	0.00155578	0.00159689	0.00149937	0.00152899	0.00154709
Sebuthylazine	NA	0.00121286	0.00132313	0.00135877	0.00133563	0.00127174	0.00127916	0.00121556	0.00127747	0.00119185	0.00130095	0.0014135	0.00132921	0.00127073	0.00119933	0.00119855	0.00122105	0.00125675	0.00118567	0.00117001	0.00120641	0.00127401	0.00132039	0.00125443	0.00133009	0.00125424	0.001248	0.00130331	0.00124591	0.00125093	0.00120315	0.00139021	0.00136738	0.00140189	0.00135998	0.00119309	0.00142541	0.00128059	0.00123152	0.00128122	0.00122632	0.00134052	0.00128788	0.00132167	0.00128693
Asp-Pro	NA	0.0013439	0.00132377	0.0013351	0.0013225	0.00117031	0.0013793	0.00133232	0.00132491	0.0012927	0.00129257	0.00138851	0.00125895	0.00130861	0.00138075	0.00128873	0.00126459	0.00136947	0.00135457	0.00127598	0.00137413	0.00135019	0.00134473	0.0012675	0.00136979	0.00134426	0.0013524	0.00135452	0.00132203	0.00122624	0.00129587	0.00131915	0.00134682	0.00130694	0.00129585	0.00125423	0.00130014	0.00129004	0.00135512	0.00137627	0.0012994	0.00136333	0.00133696	0.00130898	0.00127146
DL-Leu-DL-Val	NA	0.00156006	0.00161211	0.0016411	0.00154766	0.00146112	0.0014426	0.00149417	0.00150157	0.00151003	0.00157637	0.00160005	0.00147567	0.00149398	0.00141961	0.00154681	0.00159678	0.00157439	0.00139928	0.00151739	0.00150135	0.00143629	0.00155928	0.00149595	0.00156113	0.00157046	0.00153194	0.00156739	0.00149824	0.00152554	0.00147322	0.00149451	0.00142304	0.00149615	0.00141989	0.00154351	0.0015024	0.00149237	0.00152808	0.0015281	0.00162442	0.00145082	0.00154665	0.0015299	0.00159875
4-Formylaminoantipyrine	NA	0.00122621	0.00124503	0.00113407	0.00129009	0.00137237	0.00115557	0.00125287	0.00090223	0.00130251	0.00132879	0.00133393	0.00131477	0.00130332	0.00124268	0.00116885	0.00124646	0.00114512	0.00123774	0.0011806	0.00103322	0.0011587	0.00122095	0.00120371	0.00121149	0.00132329	0.00118918	0.00122588	0.00132691	0.000970038	0.00125121	0.00123233	0.00109588	0.00139554	0.000993947	0.00114515	0.00137057	0.00129576	0.00116448	0.0012097	0.00111465	0.00120373	0.00123003	0.00125658	0.00122799
Asn-Val	NA	0.00128685	0.00140968	0.00141806	0.00140439	0.00123225	0.00122867	0.0012435	0.00130747	0.0012569	0.00135317	0.00143363	0.00128696	0.00128555	0.00119666	0.00139321	0.00136094	0.00136634	0.00122492	0.00134461	0.00128818	0.00125231	0.00135786	0.00129792	0.00134585	0.00134946	0.00126809	0.00135408	0.00126071	0.00126562	0.00133713	0.00127408	0.00125963	0.0012651	0.00132221	0.00136408	0.00125132	0.00123056	0.00134532	0.00132646	0.00135345	0.00131881	0.00137647	0.00135923	0.00138831
Val-Asp	NA	0.00126649	0.00135344	0.00134504	0.00135428	0.00133153	0.00124538	0.00134527	0.00131506	0.00121043	0.00128463	0.00137447	0.00126264	0.00127094	0.00123834	0.00132546	0.00137837	0.00135261	0.00125848	0.00130442	0.00124829	0.00120408	0.00125721	0.00133073	0.00125591	0.00126635	0.0012714	0.00127369	0.00125774	0.00123331	0.00128201	0.00128242	0.00126182	0.00139649	0.00134913	0.00130735	0.00130188	0.00122296	0.00128177	0.00126994	0.00135206	0.00129434	0.0013241	0.00134803	0.00131487
Asp-Val	NA	0.00133331	0.00120383	0.00138912	0.00124969	0.00114044	0.00125259	0.00129318	0.0013346	0.00129839	0.00139408	0.00130792	0.00126073	0.00124285	0.00132664	0.00135376	0.00123902	0.00137669	0.00131007	0.00128574	0.00137828	0.00127786	0.00133674	0.00122678	0.0013353	0.00122338	0.00123145	0.00132436	0.00130946	0.00111456	0.00132222	0.00123261	0.00131371	0.00128716	0.00123947	0.00128128	0.00119966	0.00115069	0.0012452	0.00121878	0.00131324	0.00135383	0.00126799	0.00129509	0.00121965
Melatonin	C01598	0.00113379	0.00125269	0.000999312	0.00114321	0.00123433	0.00117782	0.00114447	0.00112067	0.00124645	0.00104562	0.00117891	0.00139842	0.00121339	0.00108339	0.00107153	0.00116539	0.00109683	0.00102563	0.001077	0.00102802	0.00114183	0.00128468	0.00112874	0.00123404	0.00123622	0.00109735	0.00120977	0.0011305	0.00113141	0.00102068	0.00117891	0.00125315	0.00119048	0.0010869	0.00111518	0.00113493	0.0013038	0.00116318	0.00115662	0.00101143	0.00112085	0.00121489	0.00103101	0.00120033
Leu-Thr	NA	0.00133304	0.00144331	0.00149332	0.0014246	0.00124158	0.00125194	0.00138268	0.00132341	0.00132776	0.00136939	0.00146003	0.00131472	0.00133599	0.00123034	0.00137295	0.00142169	0.00141946	0.00127256	0.00135327	0.00131238	0.00131523	0.00139362	0.00133297	0.00141791	0.00133836	0.0013408	0.00137598	0.0013077	0.00130135	0.00129884	0.00126784	0.00134843	0.00132631	0.00145224	0.00136516	0.00132054	0.00126139	0.00137471	0.00132989	0.00143228	0.00132653	0.00144752	0.00143758	0.00143668
Thr-Leu	NA	0.00151178	0.00155445	0.00155209	0.00145321	0.00138209	0.00138009	0.00139302	0.00140605	0.0014285	0.00148016	0.00153051	0.00138355	0.00137861	0.00137201	0.0014661	0.00150886	0.00148164	0.00133868	0.00143577	0.00142885	0.00136954	0.00148575	0.00143611	0.00147827	0.00147949	0.00136738	0.00148748	0.00141267	0.0014451	0.00135213	0.0014149	0.00142692	0.0013268	0.00153467	0.00146414	0.00141523	0.00131863	0.00148684	0.00145197	0.00153571	0.00136078	0.00149657	0.00148311	0.00150773
5-Methoxytryptophan	NA	0.00124059	0.00128758	0.00119206	0.00127734	0.00129518	0.0012229	0.00133599	0.0011581	0.00131827	0.00128532	0.00128581	0.00130669	0.00131963	0.00127926	0.00120737	0.00126882	0.0011603	0.00116819	0.00117733	0.00118421	0.00119292	0.0012312	0.00125823	0.00133893	0.00128046	0.00115211	0.00125407	0.00127545	0.00123156	0.00120695	0.00135077	0.00132	0.00130811	0.00122376	0.00119707	0.00129696	0.00127941	0.00119896	0.00129378	0.00118212	0.00133231	0.0012746	0.00131289	0.00125434
Lidocaine	C07073	0.001162	0.00122689	0.00117004	0.00118223	0.00123098	0.00103241	0.000981638	0.00115823	0.00123944	0.00113624	0.00104902	0.00122935	0.00127504	0.000997887	0.00132651	0.000958985	0.00114775	0.00124624	0.00112161	0.00118107	0.00102368	0.00111276	0.00133494	0.00116664	0.00117804	0.000987858	0.00121919	0.00118682	0.00141282	0.00113869	0.00116668	0.00119211	0.00117206	0.00106266	0.00102096	0.00116171	0.00126359	0.00112433	0.0011634	0.0010377	0.00111408	0.0014796	0.00116721	0.00122859
Phe-Ala	NA	0.00125998	0.00131458	0.00134845	0.00125789	0.00124702	0.00128743	0.00120802	0.00132287	0.0013041	0.00130467	0.00139607	0.00123299	0.00124805	0.00130078	0.00135685	0.00132234	0.00131663	0.00120146	0.00135042	0.00122348	0.0012809	0.00135988	0.00126686	0.00130181	0.00124667	0.00122665	0.00124841	0.000905855	0.00127007	0.00125468	0.00124971	0.00131617	0.00125701	0.00131142	0.00132474	0.00126903	0.00122655	0.00137052	0.00122706	0.00124587	0.00127508	0.00130602	0.00125002	0.00126619
Tyrosyl-Glycine	NA	0.00120049	0.0013828	0.0014225	0.00125809	0.00133154	0.00119583	0.00135309	0.0013007	0.00130099	0.00132857	0.00129214	0.00127678	0.00130992	0.00122354	0.00133519	0.00134862	0.00124199	0.00125617	0.00128193	0.00126033	0.00124061	0.00133414	0.00131271	0.00132985	0.0013281	0.00133979	0.00126326	0.00123248	0.00131415	0.00133901	0.00124469	0.00134413	0.00132788	0.00136265	0.00126408	0.00130556	0.00124715	0.00126433	0.00124014	0.00129975	0.00134785	0.00131894	0.00128989	0.00132249
Pentaethylene glycol	NA	0.00135862	0.00130331	0.00133463	0.0013623	0.00137366	0.0012898	0.00133187	0.00132854	0.00134116	0.00132068	0.00138165	0.00136412	0.00129331	0.00132329	0.00131982	0.00128534	0.00131721	0.00129295	0.00130792	0.00134153	0.00133027	0.00133918	0.00147671	0.00134483	0.00132096	0.0012988	0.0013276	0.00135578	0.001401	0.00132346	0.0013407	0.00135259	0.00135496	0.00129378	0.00133002	0.00134193	0.00129381	0.00130287	0.00134607	0.001318	0.00133954	0.00130513	0.00132936	0.00131247
Pirbuterol	C07807	0.00115696	0.00124786	0.00137673	0.00116127	0.00116601	0.00148893	0.00120554	0.00147356	0.00114329	0.0012232	0.00119309	0.00112832	0.00133781	0.00148198	0.00121631	0.00149563	0.00150207	0.00145638	0.00134981	0.00119305	0.00123468	0.00142638	0.00125296	0.00134833	0.00140679	0.00118915	0.00154053	0.00119263	0.00111562	0.0014825	0.00121808	0.00117469	0.00119937	0.00117432	0.00126955	0.00115376	0.00142701	0.00130878	0.00113422	0.00142409	0.00124085	0.00118405	0.00118621	0.0011688
Pro-Lys	NA	0.00143313	0.0012283	0.00142323	0.0014004	0.00117862	0.00139075	0.00138287	0.00141909	0.00126797	0.00137773	0.001267	0.00117863	0.00138951	0.00136012	0.0013562	0.00138562	0.00142001	0.00136576	0.00140564	0.00138511	0.00133621	0.00129083	0.00123941	0.0014133	0.00136975	0.00141425	0.00130373	0.00130501	0.001082	0.00137523	0.00123936	0.00129467	0.00125238	0.00131388	0.00137678	0.00121359	0.00130854	0.00145624	0.00145843	0.00141072	0.00144102	0.00133268	0.00128988	0.00136054
Urolithin C	NA	0.000897927	0.00103194	0.000898306	0.00118035	0.001247	0.00108507	0.00104884	0.000965792	0.00113576	0.000968199	0.000947604	0.00112964	0.00108196	0.00102207	0.00115343	0.00143205	0.00091312	0.000855077	0.00105523	0.00104096	0.00121712	0.00112791	0.00120715	0.00103301	0.00110857	0.000950735	0.000898951	0.00120493	0.00120428	0.00102984	0.00114918	0.00103335	0.00115756	0.00095509	0.00101378	0.00112022	0.00114523	0.000901363	0.00115337	0.000877242	0.00107447	0.00125595	0.00122362	0.00117786
Hydroxyprolyl-Hydroxyproline	NA	0.00137185	0.0012659	0.00132217	0.00127026	0.00141406	0.00130686	0.00129496	0.00128159	0.0012628	0.00129987	0.00130468	0.00128717	0.00131502	0.0013408	0.0012518	0.00126506	0.00133378	0.001294	0.0012844	0.00132902	0.00134635	0.00128307	0.00127405	0.00133308	0.00129753	0.00128648	0.00131602	0.00130275	0.00122592	0.00126474	0.00130751	0.00130668	0.00129674	0.00129794	0.00126397	0.00127635	0.00126133	0.00134412	0.00134435	0.00125386	0.00137412	0.00130297	0.00127111	0.00125081
Isoleucyl-Hydroxyproline	NA	0.00124974	0.00133077	0.00123773	0.00117205	0.0011946	0.00121572	0.00118416	0.00147628	0.00124544	0.0012726	0.00119843	0.00120414	0.00121742	0.00130327	0.00143687	0.00146033	0.00127546	0.00128567	0.00143558	0.00139788	0.00127145	0.00141914	0.0013421	0.0012777	0.00143384	0.00129695	0.00127941	0.00128613	0.00122878	0.0014965	0.00126428	0.00117562	0.00123028	0.00132788	0.00130948	0.0012528	0.00143958	0.00134137	0.00123038	0.00133117	0.0011959	0.00115773	0.00127983	0.0011832
Leucyl-Isoleucine	NA	0.00144308	0.00152782	0.00159366	0.00146222	0.00139239	0.001377	0.00140728	0.0014431	0.00147193	0.00149621	0.00152718	0.00139111	0.00141226	0.00136183	0.00148834	0.00153632	0.00149343	0.00137877	0.00144047	0.0014276	0.00137053	0.00150635	0.00144079	0.00146969	0.00146991	0.00144054	0.00149485	0.00142823	0.00145958	0.00142503	0.0014268	0.00144827	0.00143292	0.00152938	0.0014823	0.00144526	0.00137875	0.00147438	0.00143087	0.00154614	0.00141741	0.00150603	0.0014528	0.00152614
N1-Acetylspermine	C02567	0.00126119	0.00103383	0.00116386	0.00108636	0.00107329	0.00128985	0.00114655	0.00124815	0.00114303	0.00105096	0.00112464	0.00110679	0.00111328	0.00122608	0.00106138	0.00128834	0.00126441	0.00119458	0.00120518	0.00114708	0.00129645	0.00121473	0.00135015	0.000857255	0.00107098	0.00119453	0.00106947	0.00115607	0.00118393	0.00124519	0.00113715	0.00126242	0.000943743	0.0010376	0.00129526	0.00102999	0.00104587	0.00127153	0.00126793	0.00131603	0.00109513	0.00106463	0.000916177	0.00118328
Valyl-Glutamine	NA	0.00118534	0.0013318	0.00136255	0.00127025	0.00116232	0.00122329	0.00113796	0.0012761	0.001178	0.00130886	0.00130352	0.00117536	0.00121921	0.00113637	0.00133049	0.00126193	0.00128651	0.00117759	0.00130494	0.00118436	0.00115667	0.00127018	0.00118808	0.00123403	0.00131803	0.00124216	0.00131276	0.00119961	0.0011993	0.00128155	0.00115009	0.00123146	0.00125295	0.00118554	0.00124057	0.00139266	0.00118776	0.00123892	0.00123511	0.00133691	0.00132017	0.00126031	0.00131061	0.00133197
Isoleucyl-Asparagine	NA	0.00126026	0.00144557	0.0013983	0.00143505	0.00121996	0.00120622	0.00125221	0.00125244	0.00124495	0.00129716	0.00144385	0.00122515	0.00125421	0.00125136	0.00133053	0.0013163	0.00140361	0.00113064	0.00138367	0.00124966	0.00126319	0.00131269	0.00128739	0.00129546	0.00131857	0.00136741	0.00130037	0.00124067	0.00117737	0.00133619	0.00135572	0.00133286	0.00125735	0.00128001	0.00127912	0.00117669	0.00129723	0.00130389	0.00136008	0.00134919	0.00122504	0.00131606	0.00141177	0.0014119
Asparaginyl-Isoleucine	NA	0.00134639	0.00138528	0.00146258	0.00135916	0.0011268	0.00130927	0.00124913	0.00130692	0.00132393	0.00130232	0.00142772	0.00129431	0.00124255	0.00127377	0.00138887	0.00138079	0.00137755	0.00127219	0.00134834	0.00133282	0.00127823	0.00102951	0.0013434	0.0013518	0.00125734	0.00123453	0.00137222	0.0013014	0.00125471	0.00133552	0.00132115	0.00126833	0.00125884	0.00138641	0.0013819	0.00139259	0.00126933	0.00135081	0.00125373	0.00137125	0.00131417	0.00140742	0.00131838	0.00133218
Val-Lys	NA	0.00140945	0.00141519	0.00148865	0.00147321	0.00127693	0.00151087	0.00139106	0.00146488	0.00144796	0.00149817	0.00142527	0.00126056	0.00139003	0.00125125	0.00147488	0.00144756	0.00147285	0.00151232	0.00148067	0.00149993	0.00139924	0.00151111	0.0013419	0.00133415	0.00149928	0.00138425	0.00133992	0.00135043	0.00125123	0.00148788	0.00125044	0.00137185	0.00124666	0.00131728	0.00138158	0.00132345	0.00135559	0.00143161	0.00138724	0.00148007	0.00134719	0.00137971	0.00141396	0.00149057
Valyl-Lysine	NA	0.00129947	0.00125488	0.00131973	0.00126186	0.00110618	0.00138043	0.00129414	0.00129157	0.00128706	0.00134532	0.00128082	0.00120104	0.00124427	0.00112754	0.00133083	0.00132202	0.00127212	0.0014072	0.00133624	0.00133772	0.00118344	0.00134574	0.00119837	0.00116945	0.00135022	0.00127602	0.00119257	0.00121198	0.0011536	0.00137143	0.00117519	0.00120627	0.00109915	0.00123965	0.00136726	0.00115898	0.00121329	0.00127622	0.0012006	0.00139582	0.00122096	0.00125277	0.00125062	0.00129207
Methionyl-Proline	NA	0.00136115	0.00126876	0.00145619	0.00142742	0.00116879	0.00131447	0.00139427	0.00130566	0.00122895	0.00130383	0.00131147	0.00123471	0.0013291	0.00135359	0.0013825	0.00131694	0.0014223	0.0012599	0.00134292	0.00130564	0.00126048	0.00123352	0.00119935	0.00144193	0.00133489	0.00138394	0.00126613	0.00127811	0.00117968	0.0012738	0.00127715	0.00125487	0.00125439	0.00131257	0.00135014	0.00120695	0.00130273	0.00136535	0.00138269	0.00135375	0.00140318	0.00120328	0.00130642	0.00142023
Aspartyl-Isoleucine	NA	0.00135555	0.00134488	0.00144496	0.00133427	0.00120661	0.00133101	0.00132028	0.00140578	0.00107794	0.00143818	0.00138379	0.00127416	0.00130548	0.00135677	0.00142169	0.00128166	0.00136007	0.00137277	0.00135282	0.0014262	0.00128765	0.0014086	0.00129886	0.0013604	0.00129933	0.00133112	0.00137548	0.0013257	0.00124753	0.00140006	0.00130943	0.0013226	0.00126965	0.00126644	0.00136693	0.00130738	0.00125036	0.00131268	0.00131967	0.00140638	0.00141902	0.00130671	0.00137165	0.00123688
Glutamylvaline	NA	0.00145503	0.00150982	0.00152929	0.00145946	0.0013815	0.0014022	0.00142538	0.00143965	0.00142927	0.00147894	0.00153669	0.0014036	0.00144396	0.00138384	0.00148347	0.00150212	0.00150658	0.00136845	0.00148074	0.00143335	0.00142792	0.00146691	0.00146417	0.00147494	0.00148606	0.00143199	0.0014313	0.0014322	0.0014196	0.00143737	0.00142289	0.00146137	0.00146907	0.00150104	0.00146577	0.00142987	0.00136381	0.00147676	0.00146254	0.00151306	0.00143697	0.00146718	0.00148458	0.00150297
Isoleucyl-Aspartate	NA	0.00122188	0.00126097	0.00127913	0.00119349	0.00123881	0.000905763	0.00133477	0.00124109	0.00125868	0.0012802	0.00127715	0.00127713	0.00135062	0.00112594	0.00121589	0.00140722	0.00129564	0.00113479	0.00121841	0.00120897	0.00118663	0.00120505	0.00119638	0.00127496	0.00134868	0.00133411	0.00135259	0.00120832	0.00120724	0.00125592	0.00135796	0.00135319	0.00129172	0.00128861	0.00124281	0.00137895	0.00121953	0.00103945	0.00128592	0.00128955	0.00119159	0.00122305	0.00137189	0.00127383
Valyl-Methionine	NA	0.00128588	0.00129805	0.00139209	0.00125631	0.00125717	0.00131746	0.00130088	0.00126775	0.00125156	0.0012527	0.00134435	0.00118482	0.00124286	0.00125349	0.00130301	0.00134986	0.00127995	0.00118097	0.00129723	0.00126767	0.00114585	0.00128123	0.00116297	0.00122718	0.00122882	0.00113266	0.00125888	0.00126378	0.00134151	0.00112093	0.00118134	0.00113685	0.00120227	0.00122759	0.00128619	0.00121573	0.00116143	0.00131102	0.00125853	0.001283	0.00124065	0.00131788	0.00127129	0.00122771
[2-(Dimethoxymethyl)-1-heptenyl]benzene	NA	0.0011673	0.0012771	0.00114569	0.00119201	0.00125995	0.00113747	0.00123034	0.00119163	0.00123396	0.00114644	0.00119492	0.00126693	0.00127925	0.00117769	0.00115712	0.00123217	0.00120551	0.00114353	0.00125678	0.00119121	0.00120125	0.00126632	0.00116945	0.0012061	0.00121619	0.00123534	0.00121859	0.00120867	0.00123684	0.00118235	0.00126646	0.00124647	0.0012601	0.00124271	0.00117508	0.00128641	0.00121744	0.00121706	0.00129246	0.00112386	0.00111795	0.00118225	0.0013154	0.00122555
Dimethylbenzyl carbinyl hexanoate	NA	0.00118077	0.0012125	0.00117872	0.00121393	0.00120353	0.00113494	0.00124923	0.00111652	0.00122235	0.00122053	0.00124614	0.00125103	0.00120333	0.00119216	0.00120472	0.00117142	0.00123279	0.00114858	0.00138109	0.00117863	0.00116866	0.00114728	0.00120501	0.001197	0.0012466	0.00118382	0.00121866	0.00126283	0.00116436	0.00114645	0.00131348	0.00124345	0.00118553	0.00125922	0.00118051	0.00123966	0.00118	0.0011826	0.00123356	0.00113288	0.00111638	0.0010711	0.00124564	0.00113496
2-Pentanamido-3-phenylpropanoic acid	NA	0.00126193	0.00124138	0.00119605	0.00118317	0.00119264	0.00117721	0.00118463	0.00107428	0.00127084	0.00110302	0.00119562	0.00116484	0.00131969	0.0011834	0.00115121	0.00122898	0.00110842	0.00129493	0.00113413	0.00113398	0.0013105	0.00123576	0.00104711	0.00115252	0.00121064	0.00115177	0.00110131	0.00109648	0.00136446	0.00113821	0.00121875	0.00125987	0.00128229	0.00117194	0.00115275	0.00119221	0.00127885	0.00111137	0.00127021	0.00111279	0.001232	0.00118877	0.00117312	0.00124262
O-Desmethyl-cis-tramadol	NA	0.00127288	0.00120858	0.00129125	0.00142989	0.00131198	0.00121971	0.00124759	0.00128534	0.0012731	0.0011989	0.00138483	0.00128555	0.00120842	0.00122411	0.00127523	0.00121308	0.00128049	0.00126609	0.00126368	0.00132284	0.00123527	0.00119201	0.00155705	0.00130095	0.00126165	0.0012252	0.00122587	0.00142912	0.00133416	0.00121002	0.0013177	0.00129894	0.00129517	0.00125146	0.00127812	0.00136139	0.00123867	0.00124227	0.00124281	0.0012749	0.00128504	0.00121933	0.00124563	0.00124261
2'-Deoxyadenosine	C00559	0.00115138	0.00130675	0.00120175	0.00123658	0.00125598	0.00116568	0.00130524	0.00112497	0.00128174	0.0012325	0.00144108	0.00125478	0.00124791	0.00112959	0.00121677	0.0012022	0.00108952	0.00109464	0.00111911	0.00116224	0.00110769	0.00117297	0.00128718	0.00122942	0.00126525	0.00119444	0.00133861	0.00125074	0.00114188	0.00115577	0.00128297	0.00123679	0.001281	0.00123145	0.00121069	0.00117368	0.00124768	0.0012847	0.00125383	0.00121379	0.000950042	0.00128945	0.00136622	0.00121377
Deoxyinosine	C05512	0.00128296	0.00125709	0.00125698	0.00124662	0.00123967	0.00121328	0.00132591	0.00128082	0.00131526	0.0012921	0.00125356	0.00127495	0.00131981	0.00122458	0.00124836	0.00121031	0.00125978	0.0013437	0.00114707	0.00126064	0.00113869	0.00117064	0.00125334	0.00126452	0.00123357	0.0012996	0.00122156	0.00123885	0.00125448	0.00120864	0.00125908	0.00127521	0.00119606	0.00130352	0.00123508	0.00133052	0.00121471	0.00130701	0.00135654	0.00134754	0.0012724	0.00118147	0.00123473	0.00124579
Cimetidine	C06952	0.001198	0.00132224	0.00132502	0.00127795	0.00126263	0.00125612	0.00126612	0.00116444	0.00124164	0.00123976	0.00105121	0.00124386	0.00128398	0.0011485	0.00125822	0.00127776	0.00122967	0.0012407	0.00126887	0.00122625	0.00118839	0.00136144	0.00154948	0.00120712	0.00124579	0.00104479	0.00123167	0.00123047	0.00139584	0.00114981	0.00121101	0.0010782	0.00131864	0.0010807	0.00121363	0.00130217	0.00118904	0.00124437	0.00121571	0.00124901	0.00134459	0.00126897	0.0012685	0.00107684
His-Pro	NA	0.00139165	0.00123466	0.00141249	0.0013492	0.00120298	0.00136128	0.00132127	0.00135826	0.00121023	0.00130493	0.00124848	0.00122053	0.00130799	0.00133082	0.00130045	0.00128577	0.00140294	0.00133434	0.00132807	0.0013378	0.00129992	0.00130236	0.00131093	0.00135997	0.00129342	0.00134768	0.00125152	0.00128814	0.00120414	0.00129298	0.00123078	0.00120618	0.00129021	0.00125582	0.00130146	0.00119746	0.00124086	0.00140736	0.00137375	0.00135915	0.00140109	0.00127042	0.00124213	0.00127201
Daidzein	C10208	0.00116705	0.00122699	0.00136937	0.00129052	0.00130458	0.00117757	0.00123098	0.0014357	0.00113739	0.00126257	0.00116089	0.00119082	0.00118863	0.00159088	0.00137349	0.00116884	0.00147883	0.00136742	0.00123939	0.00150255	0.00120044	0.00119798	0.00118637	0.00119018	0.00115264	0.00140553	0.00124661	0.00115215	0.00115535	0.0014833	0.00115523	0.00122461	0.00123614	0.00116331	0.00130548	0.00115017	0.00119494	0.00121927	0.00117108	0.00149008	0.00118558	0.00126791	0.0011713	0.00117589
Hydroxybupropion	NA	0.00106946	0.00127297	0.00121212	0.00117977	0.00123575	0.00107467	0.00122295	0.00113235	0.00119545	0.0012356	0.00125436	0.00120001	0.00119139	0.00126616	0.00111042	0.00107777	0.0011013	0.0010889	0.00114986	0.0011664	0.00116176	0.00117538	0.00118476	0.00121807	0.00127798	0.00121033	0.00114625	0.00120917	0.00105568	0.00111937	0.00141795	0.00111261	0.0012401	0.00107169	0.00116053	0.00121718	0.00117808	0.00111573	0.00123262	0.00118092	0.00148185	0.00127686	0.00126588	0.00114141
(2S,2'S)-Pyrosaccharopine	NA	0.00117043	0.00122826	0.00123128	0.0012698	0.00125387	0.00120458	0.00123823	0.00125321	0.00117923	0.00132363	0.00115345	0.0012909	0.00132436	0.00121395	0.00124399	0.00132822	0.00115433	0.00126497	0.00118988	0.00114437	0.00125482	0.00121483	0.00121784	0.00117872	0.00131508	0.00118899	0.00127525	0.00128665	0.00108691	0.00125388	0.00124969	0.00128067	0.00128422	0.0012779	0.0012547	0.00115539	0.00122744	0.00120772	0.00125985	0.00116718	0.00126119	0.00136098	0.0012172	0.00120697
D-Glucosamine-6-phosphate	C00352	0.00145905	0.00135748	0.0014882	0.00137216	0.00133602	0.00145264	0.00150827	0.00153856	0.00137297	0.00136297	0.00143559	0.00141472	0.00135722	0.00139262	0.00139742	0.00147624	0.00154866	0.00138635	0.00152401	0.00148758	0.00135434	0.00135716	0.00141328	0.00154962	0.00140091	0.00148462	0.00142677	0.00148083	0.00129109	0.00135996	0.00141108	0.00145861	0.0013452	0.0013876	0.00145729	0.00151869	0.00120266	0.00140712	0.00150611	0.0014999	0.00139393	0.00132016	0.00150866	0.00143727
3-Acetyl-7-diethylaminocoumarin	NA	0.00115596	0.00114869	0.00110671	0.00116731	0.0012314	0.00101566	0.00115291	0.00123654	0.00113149	0.00118797	0.00136251	0.00124632	0.0012377	0.001041	0.00112354	0.00115343	0.0010884	0.00108609	0.00114112	0.0011137	0.00108793	0.00115459	0.00117179	0.0011792	0.00122699	0.00116541	0.00118837	0.00129348	0.00120573	0.0011334	0.00134667	0.00115619	0.00127305	0.0011328	0.00120526	0.00142682	0.00116413	0.00114931	0.00120408	0.00115101	0.00129137	0.001194	0.00132033	0.00110136
Gln-Ile	NA	0.00138368	0.00143858	0.00149938	0.00142859	0.00132219	0.00131304	0.00128688	0.00139371	0.00137339	0.00140045	0.00143606	0.0012891	0.00135882	0.00133579	0.00142643	0.00142683	0.0013938	0.00128975	0.00140302	0.00135236	0.00127992	0.00141255	0.00133282	0.00140224	0.00141268	0.00134867	0.00138824	0.0013653	0.00130636	0.00136542	0.00133435	0.00138691	0.0012928	0.00145739	0.00138486	0.00130256	0.00128853	0.00140276	0.00133015	0.00143526	0.00136075	0.00140125	0.00137332	0.0013937
Lys-Ile	NA	0.00136777	0.00147098	0.0014454	0.00136484	0.00127926	0.00131849	0.00124095	0.00140277	0.0013358	0.00139012	0.00146748	0.0012548	0.00139247	0.00118024	0.00142491	0.00142915	0.00137981	0.00136023	0.0014316	0.00131157	0.00125244	0.00146472	0.00127833	0.00136688	0.00138101	0.00135843	0.00141657	0.00133943	0.00134984	0.00133624	0.00131645	0.00138256	0.00133663	0.00136155	0.00141816	0.0013846	0.0012791	0.00143012	0.00138461	0.00144162	0.00134803	0.00146343	0.00137696	0.0014805
Furafylline	NA	0.0010905	0.0011049	0.00120007	0.00135603	0.00112583	0.00114383	0.00115147	0.00114998	0.00108148	0.00108116	0.00122088	0.00108729	0.00103626	0.00104071	0.00106281	0.00115364	0.00102108	0.00108718	0.00128627	0.00108351	0.00129674	0.00124197	0.00112803	0.00136145	0.0011869	0.00110026	0.00119355	0.00117117	0.00111112	0.00110136	0.00113797	0.00118399	0.00118703	0.00121293	0.00123231	0.00126834	0.00140175	0.00108392	0.00111892	0.000950503	0.00122863	0.001265	0.00118832	0.00114667
Glu-Ile	NA	0.00134291	0.00135313	0.00148833	0.0013656	0.0012842	0.00148558	0.00133532	0.00137584	0.00136694	0.00140191	0.00143237	0.00136375	0.00136072	0.00140943	0.00140298	0.00141374	0.00136517	0.00140765	0.0013119	0.00135847	0.00128934	0.00129596	0.00136588	0.00139297	0.00136622	0.00133506	0.00137481	0.00141895	0.00129744	0.00134761	0.00142302	0.001411	0.00135887	0.00142463	0.00133048	0.00139766	0.0013786	0.00134324	0.00139483	0.00137492	0.00145376	0.00138482	0.00138002	0.00143397
Ile-Glu	NA	0.00127466	0.00140794	0.00145721	0.00125187	0.00131511	0.00121455	0.00133346	0.00135053	0.00135621	0.00139481	0.00147578	0.00139992	0.00136949	0.00117957	0.00139363	0.00141114	0.00137319	0.00119849	0.00130154	0.00130706	0.00123452	0.00137599	0.00138519	0.00137374	0.00138742	0.0014265	0.00138685	0.00121753	0.00130833	0.00129655	0.00135494	0.001387	0.0014067	0.0013908	0.00135745	0.00134331	0.00127666	0.00131603	0.00138557	0.00145758	0.00128675	0.00135331	0.00136851	0.00140966
Met(O)-Pro	NA	0.00120666	0.0011781	0.00130753	0.00133275	0.00138784	0.00122134	0.00123153	0.00127199	0.00114841	0.00126501	0.00132968	0.00124033	0.00124025	0.00134063	0.00121056	0.00120561	0.00124519	0.00123215	0.00152286	0.00124341	0.00128072	0.00123036	0.00121435	0.00133979	0.00120147	0.00119348	0.00142949	0.00123979	0.00124694	0.00127062	0.00120002	0.00125096	0.00124825	0.00126785	0.00132016	0.00125975	0.00124326	0.00124789	0.0012559	0.00120981	0.00127405	0.00123147	0.00120969	0.00121481
Phe-Pro	NA	0.00151183	0.0013682	0.0015288	0.00157744	0.00127971	0.00148305	0.00151943	0.00148988	0.001363	0.0014835	0.00142885	0.00139787	0.00148952	0.0015022	0.00153142	0.00144308	0.00157531	0.00144508	0.00148752	0.00148035	0.0014413	0.0014118	0.00125558	0.00155769	0.00148881	0.00150196	0.0014523	0.00140911	0.00127397	0.00152087	0.00136474	0.00142784	0.00136639	0.00141066	0.00149959	0.00134703	0.00141583	0.00152943	0.00160611	0.00146509	0.0015662	0.00137528	0.00146475	0.00151352
6,10,14-Trimethyl-5,9,13-pentadecatrien-2-one	NA	0.00117508	0.00122424	0.00115744	0.00129202	0.00118584	0.00118551	0.0012696	0.00118745	0.00120502	0.00126663	0.00121374	0.00123769	0.00116459	0.0011171	0.00119074	0.00118601	0.00112702	0.00118915	0.00118227	0.00117337	0.00125658	0.00123054	0.00131046	0.00117759	0.0011982	0.00120453	0.00124399	0.00126728	0.001232	0.00120885	0.00119868	0.00126467	0.00125718	0.00129338	0.00117509	0.00121666	0.00120869	0.00119073	0.00123985	0.00113956	0.00129294	0.00124925	0.00119629	0.00117521
Thiamine	C00378	0.0012695	0.00142692	0.00129227	0.00137916	0.00147809	0.00131708	0.0013924	0.00128986	0.00143064	0.00135609	0.00129105	0.00140449	0.00134803	0.0012322	0.00131268	0.00131912	0.00119144	0.00126775	0.00138298	0.00129386	0.00128328	0.00131705	0.00126175	0.00137701	0.00140149	0.00135526	0.00126196	0.00142236	0.00162075	0.001301	0.00145693	0.0013876	0.00144885	0.0014007	0.00131282	0.0013783	0.00141353	0.00133704	0.00142075	0.0012797	0.00140878	0.00127732	0.00133739	0.00138223
Phenylacetyl-L-glutamine	C04148	0.00111108	0.001332	0.00123075	0.00134952	0.00118211	0.0012966	0.00115972	0.00136515	0.00108007	0.00105774	0.0011675	0.00110383	0.00110351	0.00139784	0.00134042	0.0010706	0.00134099	0.00135808	0.00110001	0.00132068	0.00110727	0.00137804	0.00120208	0.00114658	0.00117569	0.00114917	0.0011603	0.00125192	0.00119355	0.00115789	0.00115898	0.00133267	0.00114702	0.00124651	0.00128353	0.00115963	0.00111089	0.00118153	0.00118583	0.00119977	0.00125797	0.00111287	0.00109563	0.00110287
Valyl-Phenylalanine	NA	0.00133804	0.00135669	0.00146912	0.00131389	0.00129876	0.00132861	0.00123376	0.00131334	0.0013125	0.00133421	0.00146387	0.00133758	0.00130361	0.00136423	0.00141894	0.00142567	0.00136463	0.00150962	0.00133981	0.00130124	0.00129705	0.0013321	0.00131564	0.00128556	0.00131003	0.00130337	0.00136587	0.00132919	0.00131579	0.00131104	0.00133507	0.00129341	0.00127592	0.00138224	0.0013957	0.00133171	0.00127161	0.00136889	0.00131544	0.00134715	0.00135298	0.00141934	0.00137054	0.00135515
Thr-Phe	NA	0.00123616	0.00131799	0.0013355	0.00125409	0.00124249	0.00115663	0.0012523	0.00122468	0.00121046	0.00126828	0.00133708	0.00125148	0.00120775	0.0013026	0.00124623	0.00127762	0.0012298	0.00114847	0.00125452	0.00121323	0.00120941	0.00124846	0.00127437	0.00125048	0.00126303	0.00120135	0.00124088	0.00122466	0.00121368	0.00120189	0.00123738	0.00106151	0.00132871	0.00120908	0.00125382	0.00125668	0.00121221	0.00135854	0.00125738	0.00129282	0.00132344	0.00127039	0.00130235	0.00127016
Phe-Thr	NA	0.00123887	0.00135624	0.00136076	0.00130483	0.00120497	0.0012252	0.00119447	0.00120274	0.00122452	0.00126627	0.0013907	0.00120478	0.00126785	0.00121642	0.00128485	0.00125686	0.00125137	0.00116211	0.00128623	0.00121677	0.00124013	0.00128164	0.00126139	0.00121115	0.00127679	0.00121803	0.0012938	0.00126854	0.00114829	0.00120944	0.00124912	0.00120191	0.00127918	0.00131706	0.00125067	0.00129317	0.00114223	0.00128484	0.00124554	0.00121122	0.00121804	0.00133873	0.00126436	0.00130482
Atenolol	C13235	0.00123377	0.00123978	0.00118823	0.00107532	0.00118539	0.00133385	0.00111678	0.00120263	0.00107871	0.0012953	0.00123589	0.00119233	0.00115965	0.00110634	0.00158483	0.00147176	0.0012617	0.00164987	0.00135093	0.00118556	0.00138663	0.00126175	0.00116664	0.00109685	0.00120101	0.0015775	0.00121398	0.00115462	0.00105149	0.00128536	0.00116037	0.00101256	0.00114229	0.00100564	0.00131252	0.00115079	0.00109743	0.00136733	0.00108144	0.00126394	0.00120748	0.00113424	0.00108068	0.00111671
Adenosine	C00212	0.00129609	0.00132522	0.00131327	0.0012556	0.00126503	0.00128819	0.00131185	0.00127713	0.00132601	0.00128557	0.00149245	0.00132694	0.00144858	0.00120439	0.0011405	0.00127106	0.00125813	0.0012909	0.00125363	0.00135534	0.00120843	0.00133974	0.00124215	0.00119765	0.00132393	0.00127803	0.00121437	0.0012015	0.00126868	0.00123283	0.00119764	0.00127501	0.00122224	0.00131273	0.00126658	0.00127182	0.00129926	0.00132309	0.00131501	0.00127266	0.00130238	0.00130309	0.0013113	0.00127313
Deoxyguanosine	C00330	0.00126232	0.00123785	0.00123858	0.00123248	0.00115781	0.00116908	0.00119286	0.00121579	0.00123094	0.00131243	0.00136705	0.00122302	0.00133264	0.00119203	0.00122502	0.00115243	0.00122078	0.00131311	0.00117183	0.00131376	0.00114889	0.00123645	0.00119831	0.00116695	0.00121661	0.00123101	0.00130941	0.00135835	0.00112741	0.00120146	0.00124608	0.00117328	0.00116669	0.00116402	0.00124266	0.00118472	0.00116964	0.00124175	0.00123123	0.00115502	0.00121383	0.00124286	0.00129994	0.00117372
Inosine	C00294	0.00150254	0.00140954	0.00137105	0.00130423	0.00131296	0.00123907	0.00135741	0.00130497	0.00134709	0.00143662	0.0014342	0.00143112	0.00135627	0.00123787	0.00127784	0.00138568	0.00137851	0.00133947	0.00127509	0.00144082	0.00123106	0.00140031	0.00138222	0.00137959	0.00138909	0.00146659	0.00142262	0.00139917	0.00122614	0.00135316	0.00132672	0.00139925	0.00128253	0.00141382	0.00131257	0.00143108	0.00125964	0.0014069	0.00137701	0.00138683	0.00130041	0.00131608	0.00137173	0.00141516
His-Leu	C05010	0.001341	0.00143273	0.00153619	0.00143749	0.00128812	0.00127944	0.00125191	0.00133707	0.00133953	0.00134541	0.00142088	0.00134481	0.00132784	0.00125124	0.00142317	0.00133449	0.00134183	0.00129024	0.0013691	0.00131093	0.0012844	0.00137727	0.00144646	0.00133686	0.00135122	0.00125377	0.0013398	0.00129027	0.00130074	0.00130257	0.00131069	0.00132155	0.00134439	0.00132029	0.00135293	0.00133808	0.00126108	0.00135783	0.00133536	0.00133142	0.00137442	0.0013597	0.00135876	0.00141497
4,11,13,15-Tetrahydroridentin B	NA	0.00116718	0.00119527	0.00111042	0.00117367	0.00134056	0.00119669	0.00126023	0.00109592	0.00120948	0.00130923	0.00117242	0.00125441	0.00108195	0.00105938	0.00127641	0.00122344	0.00114633	0.0012898	0.00112116	0.00119089	0.00123345	0.00115422	0.00127064	0.00125912	0.00116061	0.00126407	0.0012288	0.00123195	0.00110848	0.00109072	0.00120997	0.00132247	0.00115773	0.00129434	0.00112975	0.00114849	0.00114146	0.0010855	0.00130263	0.00103121	0.00121536	0.00125443	0.00126039	0.00112845
Genistein	C06563	0.00108642	0.0010846	0.00119579	0.00115561	0.0011321	0.00103096	0.00107166	0.0013488	0.00107109	0.00108504	0.00103863	0.00109894	0.00110288	0.00152553	0.00122738	0.000966066	0.00128788	0.00151325	0.00109248	0.00125002	0.00108957	0.000953554	0.00105117	0.00116768	0.0011175	0.00110607	0.00103146	0.00104172	0.00105648	0.00123404	0.00109693	0.00111286	0.00111934	0.00102524	0.00126689	0.00113169	0.00117715	0.00106802	0.00114167	0.00136294	0.00107787	0.00132495	0.000973026	0.00109615
ar-Artemisene	NA	0.00119243	0.0013555	0.0011797	0.00127623	0.00127125	0.00115437	0.00116369	0.00117385	0.00125537	0.00115863	0.00120033	0.00120511	0.00123084	0.00135072	0.00117543	0.0012827	0.00119855	0.00116578	0.00131867	0.00123411	0.00117987	0.00114615	0.00121403	0.00118785	0.00115357	0.0012569	0.00116628	0.00114728	0.00114953	0.00127977	0.00119188	0.00122232	0.00124567	0.00122231	0.00116286	0.00115929	0.00134756	0.00131483	0.00116363	0.00113464	0.00111273	0.00121234	0.00113684	0.00135048
Taxol side chain diol	NA	0.00117819	0.00111713	0.00103461	0.00108693	0.00113218	0.00128269	0.00119134	0.00107149	0.00115451	0.0010349	0.00106209	0.00105739	0.00102083	0.0011294	0.00103023	0.00109124	0.001205	0.000945701	0.00106374	0.00109174	0.00118067	0.00112755	0.00130779	0.00101059	0.00121927	0.00104128	0.00101218	0.00109769	0.00119915	0.00133081	0.00109357	0.00155785	0.00120201	0.0011514	0.00108677	0.00127354	0.00137163	0.00116964	0.00120102	0.00140837	0.00121437	0.00130051	0.00112923	0.00112371
Prolyl-Arginine	NA	0.00138439	0.0011817	0.00142948	0.00135019	0.00110969	0.00136261	0.00135008	0.0013802	0.00118091	0.00133479	0.00123504	0.00113042	0.00133247	0.00127948	0.00132735	0.00132114	0.00143139	0.00133853	0.00135548	0.00135257	0.00126339	0.00127597	0.00119384	0.00140276	0.00130616	0.00135945	0.00131051	0.00127743	0.00110137	0.00133729	0.00119253	0.00124874	0.00121625	0.00129979	0.00134204	0.00120308	0.00125461	0.00137109	0.00139767	0.00140651	0.00139169	0.00130174	0.00124918	0.00132604
Valyl-Arginine	NA	0.00113623	0.00126601	0.00130391	0.00131117	0.00112623	0.00113706	0.00122663	0.00131878	0.00119788	0.00127264	0.00130532	0.00117265	0.00125499	0.00104242	0.00128646	0.00128225	0.00121323	0.00121591	0.00123539	0.00112165	0.00112848	0.00130318	0.00119409	0.00125988	0.00130018	0.00123555	0.00125584	0.00119539	0.00117252	0.00118441	0.00119697	0.00123039	0.00113858	0.0012044	0.00123826	0.00120118	0.00113351	0.00123347	0.00121973	0.00129567	0.00123783	0.00127509	0.00126104	0.0012815
Gln-Glu	NA	0.00130221	0.00135046	0.00135906	0.00134986	0.00137705	0.00128101	0.00122918	0.00134671	0.00130096	0.00129865	0.00127391	0.0013523	0.00136615	0.00122137	0.00132079	0.00134512	0.00129589	0.00127633	0.00132625	0.00127367	0.00120787	0.00140156	0.00136315	0.00131307	0.00145695	0.00132161	0.00130362	0.00134465	0.00125435	0.00131236	0.00148846	0.00141414	0.00140081	0.00133184	0.0013654	0.00135762	0.00131434	0.00125516	0.00126083	0.00131737	0.00130285	0.00134796	0.00131456	0.00135334
Clenbuterol	NA	0.00121686	0.00129811	0.00135397	0.00134213	0.00129907	0.00128636	0.00125518	0.00126719	0.00132498	0.00126379	0.00128375	0.00127401	0.00127768	0.00131215	0.00128419	0.0012773	0.00129254	0.00125508	0.00125248	0.00128166	0.00125779	0.00119875	0.00136414	0.00127199	0.00136442	0.00123271	0.00118396	0.00136074	0.00123981	0.00130824	0.00135533	0.00134896	0.00124641	0.00127585	0.00126948	0.00126036	0.00141553	0.00126935	0.00128476	0.00127201	0.00132177	0.00127821	0.00130043	0.00128359
Palmitelaidic acid	NA	0.00128189	0.00138623	0.00130562	0.00143234	0.00139034	0.00129506	0.00136279	0.00135149	0.00137583	0.00140122	0.00150363	0.00132944	0.00144879	0.00141317	0.00130302	0.00133432	0.00129135	0.00134306	0.00137924	0.00141246	0.00136039	0.00136027	0.00134367	0.00136612	0.00132604	0.00135901	0.00146758	0.00143348	0.00136462	0.00132263	0.00143628	0.00129761	0.00141081	0.00141399	0.00129626	0.00134912	0.00133669	0.00136568	0.00142318	0.001326	0.00134521	0.00134856	0.00133666	0.00138303
Queuine	C01449	0.00121553	0.00122258	0.00129737	0.00118453	0.00120412	0.0012554	0.00131695	0.00114897	0.00129402	0.00121382	0.00119114	0.00119551	0.00126274	0.00110937	0.00114815	0.00115953	0.00110864	0.00122683	0.00116354	0.00121217	0.00115669	0.00115824	0.00117448	0.00122795	0.00126605	0.0011615	0.00115379	0.00131626	0.00128043	0.00115103	0.00127943	0.0013084	0.0012482	0.00121255	0.0011436	0.00119325	0.00128652	0.00117753	0.00129105	0.00118264	0.00125199	0.00127517	0.00128714	0.00125074
Sulfamethazine	C19530	0.000978366	0.00118088	0.00108575	0.000972933	0.00111492	0.00116837	0.00110896	0.00101562	0.000935375	0.00129378	0.00142722	0.00105054	0.00120257	0.000984987	0.000990498	0.0009839	0.00100574	0.000923089	0.00146231	0.000927196	0.000979803	0.000982214	0.00106314	0.00139822	0.0011622	0.000956431	0.00147058	0.00129902	0.00108038	0.000870948	0.00108858	0.00129811	0.00103775	0.000992085	0.00138236	0.00105555	0.00113345	0.00101196	0.00106386	0.000979198	0.00121631	0.00098658	0.00110479	0.00101391
Glu-Met	NA	0.00120225	0.00123523	0.00118241	0.00116438	0.00115643	0.00153642	0.00118851	0.00124084	0.00122589	0.00110322	0.00119461	0.00122677	0.00122721	0.00140589	0.0011149	0.00115726	0.00116241	0.00146766	0.00111465	0.00119467	0.00114854	0.00115578	0.00115763	0.00127607	0.00122497	0.00118545	0.00123414	0.00129318	0.0011812	0.0012604	0.00128331	0.00128983	0.00120515	0.0012314	0.000986293	0.00129991	0.00121691	0.00116919	0.00124239	0.00114941	0.00132368	0.00130564	0.00120969	0.00115519
Tyr-Pro	NA	0.00147046	0.00128603	0.00146869	0.00147718	0.00124743	0.00137011	0.00144811	0.00141752	0.00127985	0.00141261	0.0013733	0.00131555	0.00145183	0.00147072	0.00144257	0.00117222	0.00146992	0.00140378	0.0014206	0.00141548	0.00134816	0.00133802	0.0012641	0.0014829	0.00139447	0.00144768	0.00134522	0.00134018	0.00119899	0.00142102	0.0012793	0.00134148	0.00132928	0.00136088	0.00143322	0.00130249	0.00134885	0.00145984	0.00150545	0.00139496	0.00148725	0.0013038	0.00138212	0.00141064
Leu-Phe	NA	0.00139816	0.00144598	0.00149958	0.00138515	0.00133305	0.00134937	0.00129874	0.00135402	0.00136648	0.00138495	0.00145234	0.00134528	0.00135296	0.00131361	0.00143594	0.00144858	0.00136472	0.00131133	0.0013561	0.00135653	0.00129929	0.00138681	0.00141062	0.00137493	0.00136298	0.00133871	0.00141188	0.001352	0.00143708	0.00134129	0.00138404	0.00138973	0.00133623	0.00140715	0.0014057	0.00139799	0.00130482	0.00141901	0.00134988	0.00141043	0.00135901	0.00144442	0.00139654	0.00140569
2-Hexyldecanoic acid	NA	0.00130561	0.00124578	0.00127282	0.00133578	0.00139128	0.00126474	0.00134263	0.00127529	0.00126075	0.00129894	0.00131531	0.00127471	0.00139336	0.00126948	0.00125965	0.00136381	0.00123579	0.001282	0.0012815	0.00142269	0.00129095	0.00125605	0.00134263	0.00130773	0.00128372	0.00125638	0.00137769	0.00137738	0.00128631	0.00125928	0.00129322	0.00121835	0.001361	0.00130012	0.00127312	0.00128494	0.00129195	0.00138883	0.00128025	0.00127657	0.00126753	0.00126673	0.00122622	0.00127845
Linoleamide	NA	0.00124004	0.00110862	0.00135942	0.00138958	0.00120795	0.00141549	0.00120072	0.00129975	0.00115508	0.00141354	0.00121019	0.00121348	0.00111444	0.00136512	0.0012775	0.00136751	0.00123704	0.00128996	0.00130612	0.00140879	0.00139751	0.00124703	0.00126694	0.0013868	0.0013134	0.00137172	0.00141271	0.00122752	0.00120136	0.00133456	0.00119955	0.00125167	0.00114212	0.0012036	0.00130281	0.00114822	0.00112431	0.00128579	0.00119921	0.00127161	0.00139424	0.0014533	0.00119159	0.00120179
Aspartylphenylalanine	NA	0.00120978	0.0011782	0.0012421	0.00117946	0.00118691	0.00121307	0.00115249	0.00122529	0.00118516	0.00126458	0.00128174	0.00120688	0.00120249	0.00103689	0.00122946	0.00118259	0.00139936	0.00119781	0.00119745	0.00124004	0.00124031	0.00123698	0.00112546	0.00122262	0.00123238	0.00113408	0.00121158	0.00122095	0.00110925	0.00125779	0.00121117	0.00118165	0.00118415	0.00116376	0.00125068	0.00114457	0.00119455	0.0011568	0.00122604	0.00123106	0.00122975	0.00131457	0.00118821	0.00115848
Tyrosyl-Valine	NA	0.00130253	0.001362	0.00138842	0.00125791	0.00125934	0.0013177	0.00133075	0.00130017	0.0012766	0.00130625	0.00139109	0.00125402	0.00125947	0.00128292	0.00130686	0.00132788	0.001261	0.00126749	0.00128793	0.00124661	0.00129732	0.00129025	0.00131216	0.00129806	0.00125505	0.00124324	0.00129903	0.00130252	0.00126668	0.0012591	0.00127913	0.00126524	0.00128868	0.00134096	0.00130092	0.00131183	0.00124159	0.00132497	0.00125131	0.00131008	0.00129606	0.00138149	0.00124996	0.00126598
Linoleic acid	C01595	0.00130548	0.00130663	0.00140826	0.00143941	0.00137211	0.00146275	0.00135211	0.00134228	0.00132541	0.00146581	0.00134056	0.00136226	0.00134383	0.00139442	0.00136721	0.00143942	0.00129238	0.00134823	0.001369	0.00143189	0.0014737	0.00135718	0.00134968	0.00146088	0.0013841	0.00143088	0.00148492	0.00139255	0.00136062	0.00140781	0.00138727	0.00131725	0.00140899	0.00139638	0.00142271	0.00136364	0.00132192	0.00138364	0.00138369	0.00134216	0.00143634	0.00150552	0.00130818	0.00140453
Linalyl caprylate	NA	0.00116064	0.00120038	0.00124352	0.00129313	0.0011521	0.00116357	0.00126253	0.00119503	0.00119421	0.00117903	0.00123439	0.00123525	0.00124125	0.0011712	0.00130431	0.00128969	0.00115966	0.00117794	0.0012007	0.00131145	0.0012323	0.00121893	0.00131872	0.00140858	0.00119472	0.00115524	0.00123785	0.00127586	0.00139897	0.00123111	0.00126356	0.00117297	0.00134501	0.00133886	0.00136636	0.00120584	0.00120283	0.00117444	0.00123299	0.0011488	0.00120794	0.00129949	0.00117324	0.00140574
Oleamide	C19670	0.00137321	0.00131517	0.00141742	0.0013847	0.00131228	0.00137613	0.0012622	0.00137425	0.00130514	0.00139198	0.00134255	0.00132827	0.00125665	0.00141436	0.00130542	0.00143935	0.00128652	0.00133485	0.0014285	0.00139794	0.0014393	0.00133233	0.00146615	0.00150088	0.00133377	0.00137243	0.00138663	0.00139396	0.00132794	0.00137791	0.00125595	0.00130783	0.00133073	0.00134467	0.00144649	0.00126858	0.00129424	0.00135684	0.00127757	0.0013314	0.00139606	0.00145843	0.00134762	0.00133567
Dodemorph	C18786	0.00140461	0.0012115	0.00144316	0.00143607	0.00128838	0.00145877	0.00126218	0.00139384	0.0012223	0.00141859	0.00127554	0.0012954	0.00119167	0.00140114	0.00136266	0.0014163	0.00132203	0.00141537	0.00144693	0.00142341	0.00146151	0.00135563	0.00144005	0.00153305	0.00144125	0.00143697	0.00147062	0.00129423	0.00124254	0.00139929	0.00123247	0.00123788	0.00119386	0.00126655	0.00146561	0.00120407	0.00124622	0.00139923	0.00126237	0.00135121	0.00147358	0.0014449	0.00129018	0.001337
Hexaethylene glycol	NA	0.00149872	0.00133048	0.00128631	0.00127601	0.00130416	0.00115572	0.00127142	0.00124989	0.00125662	0.00125458	0.00141092	0.00125205	0.00128135	0.00121179	0.00127492	0.00123621	0.00123263	0.00124157	0.00153155	0.00124389	0.00135572	0.00155291	0.00140241	0.00127818	0.00131312	0.00123195	0.00124402	0.00131699	0.00150329	0.00118993	0.00132953	0.00119723	0.00124853	0.00122665	0.00122553	0.00137704	0.00122525	0.00125104	0.00125607	0.0012326	0.00134631	0.00128277	0.00127067	0.00122034
cis-Vaccenic acid	NA	0.00122471	0.00135005	0.00122359	0.00131247	0.00122789	0.00125381	0.00133396	0.00122498	0.00126153	0.00122429	0.00111544	0.00132851	0.00121117	0.00121362	0.00124527	0.00127234	0.00113626	0.00126382	0.00121931	0.00122609	0.00129192	0.00124111	0.00119425	0.00123137	0.00120986	0.00126926	0.00116642	0.00124757	0.00127795	0.00129422	0.00122818	0.00120703	0.00117197	0.00135752	0.00121678	0.00119108	0.00126297	0.00123852	0.00124505	0.00123282	0.00129975	0.00111678	0.00128863	0.00124753
Guanosine	C00387	0.00148814	0.00134743	0.00139269	0.0012337	0.00116543	0.00118048	0.0011908	0.00125768	0.00126322	0.00144375	0.00142558	0.00128581	0.00142649	0.00123566	0.00131639	0.00125149	0.00139147	0.00134384	0.0012757	0.00147163	0.00122305	0.00141937	0.00122072	0.00125085	0.00127555	0.00142486	0.00142608	0.00122505	0.00115193	0.00132698	0.00124932	0.00125911	0.00121503	0.00124717	0.00131592	0.00134521	0.00115947	0.00135523	0.00125543	0.00130369	0.0012825	0.00125817	0.00127331	0.00131311
Stearamide	C13846	0.00125536	0.00114258	0.00121906	0.00124386	0.00120063	0.00134161	0.00118657	0.00121418	0.00115599	0.00122111	0.00109077	0.00115868	0.00115582	0.00111854	0.00116285	0.00121519	0.00111014	0.00125994	0.00121442	0.00125875	0.00121272	0.00117065	0.00130527	0.00128692	0.00121496	0.00125641	0.00118718	0.00116865	0.00117965	0.00120986	0.00113404	0.00113161	0.00119321	0.00116383	0.00123336	0.0011237	0.00115245	0.00133506	0.00115672	0.00122952	0.00123824	0.00113978	0.00119949	0.00116479
Xanthosine	C01762	0.00130898	0.00124772	0.00121983	0.00113939	0.00125815	0.00110918	0.00127104	0.00112179	0.00120998	0.00122498	0.00129672	0.00128111	0.00135857	0.00109474	0.00113831	0.0012965	0.00122592	0.00116622	0.00116628	0.00119602	0.00115193	0.00131677	0.00122215	0.00129488	0.00138866	0.00132379	0.00124362	0.0013046	0.00119037	0.00119393	0.00125696	0.00128164	0.00121227	0.00132386	0.00118961	0.00128342	0.00122544	0.00125838	0.00124901	0.00122439	0.00120098	0.00107708	0.00136204	0.00137122
Promazine	C07379	0.00111778	0.00115702	0.000960911	0.00110273	0.00113412	0.000875175	0.0011658	0.00109396	0.00120009	0.00160122	0.00126176	0.00120659	0.00115684	0.00108402	0.00133838	0.00111759	0.00109388	0.00111841	0.00110921	0.00109392	0.00110829	0.00125408	0.0011286	0.00125609	0.0012047	0.000999739	0.00115262	0.00118205	0.00109375	0.00094008	0.00123874	0.00104614	0.0012617	0.00105891	0.00115831	0.00122949	0.00111255	0.00110765	0.00110976	0.00110732	0.00130369	0.00105092	0.00115881	0.00103439
Piperine	C03882	0.00100906	0.00135681	0.00109961	0.00107034	0.00117691	0.000899	0.00133044	0.00122184	0.00104084	0.00107138	0.00108192	0.00106052	0.00118399	0.00103083	0.00146887	0.00100596	0.000988497	0.000935417	0.00140994	0.00118566	0.00126072	0.00102058	0.000917302	0.00114625	0.00102755	0.00121478	0.00115964	0.00112403	0.0010394	0.00103679	0.000951464	0.00116371	0.00111711	0.00113206	0.000999693	0.00117578	0.00112748	0.00127427	0.000897706	0.00129476	0.00107872	0.00123823	0.00113755	0.00127001
C17_Sphingosine	NA	0.00123446	0.00108701	0.00127069	0.00138785	0.00116706	0.00128773	0.00115723	0.0012416	0.00112034	0.00135211	0.00111452	0.00102377	0.00108111	0.00108308	0.0012451	0.00125959	0.00119873	0.00129659	0.00133135	0.00142638	0.0012923	0.00128423	0.0011707	0.0012913	0.00126746	0.00127224	0.00115035	0.00112079	0.00114558	0.00127386	0.00112878	0.00110832	0.00117156	0.00102409	0.00130584	0.00105692	0.00117344	0.0012427	0.00118389	0.00133112	0.00124372	0.00119458	0.00114175	0.00118567
Piperanine	NA	0.00103399	0.001027	0.001228	0.00095797	0.000974413	0.00112446	0.00105898	0.00143476	0.000925461	0.00108901	0.00104698	0.00103303	0.00101839	0.00132543	0.00128352	0.000936473	0.00124505	0.0012386	0.0013267	0.00135796	0.00134971	0.00109956	0.00105207	0.00105518	0.00106054	0.00101818	0.000939951	0.00100155	0.00101504	0.000949029	0.00105421	0.00106424	0.000990462	0.00114132	0.00121225	0.00101284	0.00100979	0.0011845	0.0010227	0.00136403	0.00111885	0.00109581	0.0010883	0.0010636
Arg-Leu	NA	0.00127375	0.00135993	0.00137001	0.00132817	0.00124841	0.00127796	0.00125655	0.00135553	0.00130583	0.00131357	0.00135501	0.00122509	0.00130192	0.00114402	0.00137164	0.00142863	0.00127207	0.00127191	0.00134577	0.00123326	0.00120542	0.0013824	0.00133806	0.0013968	0.00134007	0.00125443	0.00131913	0.00129934	0.00126389	0.00125617	0.00128962	0.00134743	0.00114341	0.00131636	0.00133501	0.00130934	0.00127229	0.00131897	0.00132963	0.00139115	0.00128411	0.00137409	0.00133921	0.00144143
Heptadecasphinganine	NA	0.00136897	0.00132261	0.00141387	0.00137517	0.00137505	0.00154085	0.00130457	0.00138506	0.00135784	0.00129635	0.0012992	0.00132598	0.00129651	0.00120915	0.00136507	0.00133811	0.00123938	0.00148567	0.00138317	0.00138086	0.00151114	0.00131664	0.00148271	0.0014879	0.00143588	0.00133443	0.00139755	0.00136482	0.00142077	0.0013483	0.00132453	0.00133321	0.00134846	0.00128661	0.00145149	0.00130638	0.00134762	0.00139281	0.00135048	0.00126619	0.00148576	0.00140747	0.00135782	0.00134536
N4-Acetylsulfadiazine	NA	0.00113729	0.00118567	0.00119592	0.00104323	0.00133523	0.00112738	0.00118436	0.00109317	0.00116144	0.00132233	0.00124157	0.0011637	0.00113738	0.00112439	0.00108876	0.00109569	0.00113375	0.00113695	0.00112993	0.00122799	0.00114261	0.00101032	0.00120227	0.00126342	0.0011909	0.00112321	0.001213	0.00123807	0.00110979	0.00112307	0.00123181	0.00120795	0.00116745	0.00117485	0.00115495	0.00116834	0.00143089	0.001112	0.00119903	0.00107769	0.00124637	0.00113094	0.00116812	0.00114518
(2'E,4'Z,7'Z,8E)-Colnelenic acid	C16320	0.00112915	0.00131938	0.00116312	0.00120044	0.00122819	0.00111178	0.00131116	0.00110221	0.00125733	0.00112876	0.00131595	0.00125518	0.00125719	0.0011846	0.00111014	0.00115401	0.0011476	0.00118509	0.00123645	0.00119907	0.00113751	0.0012204	0.0012118	0.0011869	0.00128505	0.00116818	0.0013967	0.00119374	0.00121582	0.00117003	0.00124398	0.00114229	0.00129559	0.0012232	0.0011122	0.00118281	0.00119727	0.00117697	0.00121705	0.0011793	0.0011482	0.00118044	0.00118484	0.00115402
Phe-Gln	NA	0.00115344	0.00129843	0.00130868	0.00122844	0.00114303	0.00115505	0.00115989	0.0012115	0.00105423	0.00120768	0.00128357	0.00118245	0.00123527	0.00112911	0.00127162	0.00122687	0.00114868	0.0011352	0.0011963	0.00113739	0.00119023	0.00120066	0.00115441	0.00118965	0.00123352	0.00116111	0.0012114	0.00123061	0.00116135	0.00116845	0.00117127	0.00104649	0.00125801	0.00120997	0.00108755	0.00122516	0.0011671	0.00119645	0.0011622	0.00120461	0.00128068	0.00120249	0.00123673	0.00128318
N-(1-Deoxy-1-fructosyl)isoleucine	NA	0.00116412	0.00136447	0.0012391	0.00137279	0.00116779	0.00120478	0.00115633	0.00128824	0.00106059	0.00127081	0.00100313	0.00126858	0.00118974	0.00143062	0.00125138	0.00115187	0.00134765	0.00142323	0.00140383	0.00109305	0.00128032	0.00116534	0.00103805	0.00111724	0.0011696	0.00119114	0.00113386	0.00127054	0.0012672	0.001388	0.00118627	0.00118967	0.00118365	0.00116652	0.0011456	0.00121324	0.00110483	0.0012338	0.0011818	0.00118666	0.00116737	0.00116158	0.00115097	0.00118437
Lys-Phe	NA	0.00115813	0.00135962	0.00132528	0.00129544	0.00116923	0.00117077	0.00118322	0.00126746	0.00122511	0.00121843	0.00132201	0.00121879	0.00123713	0.0010601	0.00131291	0.00133282	0.00117947	0.00117437	0.00125141	0.0010959	0.00115525	0.0013192	0.00120076	0.00123105	0.00127379	0.00123807	0.00126966	0.00112822	0.00116604	0.00121402	0.0012265	0.00119622	0.00115217	0.00122869	0.00125494	0.00123995	0.00116964	0.00126637	0.00119725	0.00132458	0.0012474	0.00132669	0.00126542	0.00134214
Glu-Phe	NA	0.00127374	0.00110328	0.00138418	0.00106943	0.00121533	0.00137036	0.00123811	0.00122637	0.00124892	0.00131801	0.00136141	0.00114401	0.00116882	0.00140283	0.00133895	0.00107948	0.00131701	0.00121015	0.00108781	0.0011246	0.00114748	0.00103969	0.00126465	0.00112622	0.00132621	0.00123729	0.00128498	0.00120485	0.00111116	0.00111963	0.00118269	0.00118552	0.00130877	0.00133185	0.0012927	0.00129946	0.00113821	0.00109258	0.00131689	0.00129422	0.00115682	0.00128419	0.00121513	0.00132775
Nigellidine	NA	0.00142813	0.00141415	0.00137193	0.0011227	0.00124779	0.00140732	0.00135536	0.00135233	0.00135167	0.0012231	0.00117956	0.00119545	0.0013293	0.00141999	0.00112509	0.00145883	0.00129181	0.00117576	0.00144339	0.00130072	0.00127818	0.00133767	0.00120838	0.00112383	0.0013825	0.00140434	0.000952204	0.00121791	0.00145927	0.00135104	0.00113048	0.001306	0.00125344	0.00124348	0.00140859	0.00125944	0.00144432	0.00123742	0.00126708	0.00134774	0.00134414	0.00116108	0.00129294	0.00136903
Leu-Tyr	NA	0.00133769	0.00136	0.00144636	0.00127326	0.00127822	0.00129207	0.00128795	0.00129205	0.0013486	0.00129129	0.00147371	0.00131155	0.00133554	0.00126909	0.00137291	0.00137148	0.00129538	0.00128743	0.00135183	0.00127282	0.00128678	0.00137442	0.00126508	0.00129647	0.00133104	0.00123311	0.00138777	0.00132005	0.00133389	0.00119314	0.00133162	0.00124225	0.00131201	0.00140124	0.0013477	0.00143612	0.00126012	0.00138318	0.00127596	0.0012943	0.00131002	0.00139699	0.00133722	0.00132982
9-Oxo-10(E),12(E)-octadecadienoic acid	NA	0.00135147	0.00141672	0.00136185	0.00145761	0.00142645	0.00144672	0.00149765	0.00140473	0.0014085	0.00138517	0.00151305	0.00141724	0.00141526	0.0014866	0.0013767	0.00137662	0.00140746	0.00140372	0.00142632	0.00145448	0.00138628	0.00140409	0.00138832	0.00144266	0.00140351	0.0014116	0.00158185	0.00137238	0.00144176	0.00138455	0.00143905	0.00137064	0.00145497	0.00148438	0.00142054	0.00142098	0.00139361	0.00139963	0.00143702	0.00144552	0.00139337	0.00141111	0.0014232	0.00141336
Linoleic acid methyl ester	NA	0.00117911	0.00120947	0.00123628	0.00129069	0.0012844	0.00125235	0.0012901	0.00120973	0.00136968	0.00122998	0.00136521	0.00134814	0.00128469	0.00129151	0.00135433	0.00129287	0.00125528	0.00129138	0.00123182	0.00143196	0.00127577	0.0011917	0.00126391	0.0013171	0.00124199	0.00127829	0.0014663	0.00123051	0.00134855	0.00124043	0.0014103	0.00122827	0.00130311	0.001352	0.00132646	0.00121073	0.00129413	0.00125698	0.00129543	0.00131979	0.00123281	0.00124673	0.00137476	0.00136338
9,10-Epoxyoctadecenoic acid	C14825	0.00125427	0.00137082	0.00127726	0.00137446	0.00131496	0.00130602	0.00146201	0.0014155	0.00140619	0.00134002	0.00135166	0.0013009	0.0014205	0.0013428	0.00129735	0.00136868	0.00132056	0.00133443	0.00134231	0.00139908	0.00130478	0.00129556	0.00138085	0.00140995	0.00141088	0.00130635	0.00139647	0.00137577	0.00145604	0.00131155	0.00135309	0.0013366	0.00140992	0.00142846	0.00132088	0.00129376	0.00131826	0.00135871	0.00137545	0.00130142	0.00130535	0.00134544	0.00138771	0.00139131
9(10)-Epoxy-12Z-octadecenoic acid	NA	0.00116416	0.00119209	0.00118372	0.0012852	0.00122531	0.00117756	0.00128405	0.00127791	0.00126876	0.00122182	0.00120184	0.0012436	0.00125417	0.00125154	0.00118826	0.0012074	0.00122895	0.0011987	0.00122922	0.00125304	0.00120929	0.00123025	0.00127769	0.00122855	0.00124001	0.00120945	0.00128692	0.00121541	0.00127473	0.00129863	0.00125411	0.00120443	0.00126562	0.00130671	0.00128923	0.00120456	0.0012036	0.00123526	0.00123867	0.00120604	0.00122597	0.00127498	0.00123256	0.00122227
Palmitoyl ethanolamide	C16512	0.00145667	0.00121552	0.00145234	0.00147506	0.00124379	0.00150724	0.00131827	0.00145353	0.00128815	0.00137949	0.00130157	0.00125722	0.00119083	0.00142637	0.00138258	0.00141151	0.00143338	0.00147699	0.00145833	0.00148239	0.00154459	0.00143692	0.00128825	0.00145117	0.00136822	0.00149969	0.00147381	0.00135544	0.00131902	0.0014516	0.00126363	0.00131635	0.00118149	0.00135414	0.00148231	0.00124682	0.0012285	0.00147142	0.00127499	0.00146117	0.00131071	0.00147554	0.00130663	0.00142162
D-erythro-N-stearoylsphingosine	C00319	0.00141585	0.00123057	0.00135514	0.00148672	0.00134935	0.00148539	0.00132579	0.00140017	0.00128756	0.00140995	0.00122481	0.00129395	0.0012146	0.00139953	0.00135929	0.00141431	0.00131648	0.00135939	0.00138462	0.00147875	0.00149276	0.0013538	0.00141197	0.0015187	0.00140772	0.00146549	0.00143675	0.00126153	0.00138066	0.00135036	0.00125107	0.00126236	0.00112531	0.00129849	0.00142812	0.00125789	0.00126496	0.0014531	0.00129	0.00135083	0.00147773	0.0014557	0.00127811	0.00139368
C18_Sphingosine	NA	0.00139902	0.00118312	0.00144009	0.00144564	0.00128776	0.00145427	0.0012664	0.00139977	0.00123669	0.00141856	0.00125735	0.00128054	0.00120626	0.0013954	0.00136182	0.00141249	0.00131857	0.00140547	0.00144634	0.00143201	0.00146662	0.00134307	0.00143786	0.00153783	0.00145032	0.00144533	0.00146391	0.00129426	0.00120022	0.00139341	0.00118659	0.00121058	0.00116467	0.00126045	0.00146743	0.00118652	0.00125526	0.00140551	0.00124787	0.00133981	0.00148251	0.00144129	0.00130271	0.00133352
5,8,11-Eicosatriynoic acid	NA	0.00128187	0.00125349	0.00128382	0.00128318	0.00129299	0.00119229	0.00128937	0.0011838	0.00138101	0.00119457	0.00126079	0.00135695	0.00129145	0.00131694	0.0012196	0.0012719	0.00136419	0.00123441	0.00128707	0.00131267	0.0013099	0.00133723	0.00131308	0.00123634	0.00132867	0.00123823	0.00124094	0.00127907	0.00133346	0.00129607	0.00131691	0.0012328	0.00128758	0.00133062	0.00119477	0.00129909	0.00139807	0.00122966	0.00127366	0.00130153	0.00128586	0.00121413	0.0012735	0.00132306
Oxymorphone	C08019	0.00128941	0.0012991	0.00122159	0.00136525	0.00138417	0.00121824	0.00120234	0.00128791	0.00122702	0.00130143	0.00116065	0.00139755	0.00137425	0.00128367	0.00129396	0.00118704	0.0012833	0.00125982	0.00135973	0.00115152	0.00124311	0.00128586	0.00130463	0.00125819	0.00137719	0.00133077	0.00125423	0.00139606	0.00125535	0.00126066	0.00124145	0.00134836	0.001354	0.00130542	0.00129305	0.00132545	0.00127985	0.00135299	0.00126878	0.00125378	0.00131673	0.00132328	0.00132216	0.00125291
Trp-Pro	NA	0.00136806	0.00118398	0.00135466	0.00126587	0.00118009	0.00132215	0.0013113	0.00132924	0.00123668	0.00131999	0.00121142	0.00120423	0.00128266	0.0013988	0.00138336	0.00131327	0.00137915	0.00130296	0.00131374	0.0013591	0.00128243	0.00127934	0.0011884	0.00132323	0.00131792	0.00132864	0.00134551	0.0012893	0.0011869	0.00132516	0.00118578	0.00127646	0.00121959	0.00107604	0.00136553	0.00123435	0.00123869	0.00131536	0.00133068	0.00136112	0.00132439	0.00129577	0.0012702	0.00129864
D-erythro-Sphinganine	C00836	0.00147913	0.00144863	0.00153047	0.00155549	0.001506	0.0015779	0.00146052	0.00149413	0.00150449	0.00143676	0.0015346	0.00149183	0.00142726	0.00143761	0.00149673	0.00145055	0.00145796	0.00153359	0.00149679	0.0015225	0.00151227	0.00147395	0.00167462	0.00157273	0.00150919	0.00149134	0.0015123	0.00150914	0.00150557	0.00143254	0.0014717	0.00148208	0.0014522	0.0014846	0.00152507	0.00145333	0.00150141	0.00150156	0.00146294	0.00147494	0.00154083	0.00145442	0.00147943	0.00148849
5,7,3'-Trihydroxy-4'-methoxyflavanone	NA	0.00131047	0.00122938	0.00126293	0.00101468	0.00126668	0.0008967	0.000885882	0.00103968	0.00105831	0.00126616	0.00125107	0.0012991	0.00102303	0.00104175	0.00149319	0.00120599	0.00127543	0.000973192	0.00127571	0.00103822	0.00112315	0.00134981	0.00120859	0.00113075	0.00134907	0.00123404	0.00129453	0.00133594	0.00127983	0.00109676	0.00137149	0.000916888	0.00122947	0.00115396	0.000913217	0.00127321	0.00128748	0.0013066	0.00119445	0.00120147	0.00107497	0.00130893	0.00122524	0.00119905
His-Phe	NA	0.00113981	0.00135201	0.00137104	0.00129674	0.00109736	0.00112027	0.00109403	0.00121498	0.00113379	0.00117459	0.00130537	0.00122121	0.00116855	0.00104687	0.00130745	0.00121671	0.00118055	0.0011553	0.00123322	0.00105995	0.00109952	0.0011881	0.00124695	0.00116866	0.00122642	0.00116136	0.00119913	0.00109705	0.00114458	0.00113121	0.00110985	0.00110746	0.00122067	0.00117434	0.00120962	0.00115108	0.00110282	0.00122964	0.00113674	0.00121768	0.00128858	0.00120848	0.00127639	0.0013244
cis-5,8,11,14,17-Eicosapentaenoic acid	C06428	0.00127307	0.00146502	0.00126468	0.00146179	0.00140401	0.00121473	0.0013488	0.00125479	0.00136825	0.00122247	0.00136025	0.00157534	0.00136956	0.00137537	0.00129869	0.00142108	0.00126282	0.00129165	0.00145623	0.00127328	0.00127502	0.00125566	0.00127994	0.00127869	0.00131048	0.00137686	0.00129366	0.00136623	0.00136243	0.00134382	0.00140028	0.00129227	0.00147455	0.00143343	0.0012607	0.00142519	0.00144156	0.00141555	0.00131021	0.00119625	0.00119891	0.00141356	0.00133158	0.00156406
1-Methylene-5.alpha.-androstan-3.alpha.-ol-17-one	NA	0.00109274	0.00139168	0.00111646	0.0012106	0.00126369	0.00132926	0.00130812	0.00109279	0.00114842	0.00122516	0.00119619	0.00120021	0.00127731	0.00131007	0.00111562	0.00115107	0.00127265	0.0010925	0.00126331	0.00127406	0.00129461	0.00108351	0.00127938	0.00111489	0.00114073	0.00120355	0.00117171	0.00112933	0.00136718	0.0012203	0.00113621	0.00131641	0.00115686	0.00119399	0.00109588	0.00120124	0.00136931	0.00126112	0.00123632	0.00129474	0.00131372	0.00106929	0.00126497	0.00115653
cis-5,8,11,14-Eicosatetraenoic acid	C00219	0.00118987	0.00124634	0.00113681	0.00126518	0.00125463	0.00121551	0.00118597	0.00116235	0.00130924	0.00116059	0.00124089	0.00135483	0.00125335	0.00120118	0.00116668	0.00124385	0.00116285	0.00122773	0.00126183	0.001148	0.00120158	0.00121093	0.0012321	0.0011892	0.00118649	0.00125302	0.00122003	0.00124084	0.00125297	0.00117547	0.00121279	0.00117082	0.00130707	0.00129171	0.00115843	0.00129142	0.00121684	0.00130153	0.0013101	0.00117269	0.00115723	0.00129727	0.00130018	0.00124073
8Z,14Z-Eicosadienoic acid	NA	0.00142103	0.00125616	0.00141697	0.0015222	0.00122589	0.00147932	0.00134325	0.00151076	0.00126745	0.00151999	0.00130004	0.00130445	0.00121292	0.00134751	0.00144772	0.00138271	0.00142512	0.00150423	0.0014498	0.00146389	0.0016198	0.00135743	0.00120658	0.00148678	0.00137108	0.00152035	0.00144383	0.00129777	0.00124478	0.00144571	0.0012316	0.00124213	0.00115461	0.00134664	0.00153308	0.00120783	0.00123117	0.00156305	0.00124888	0.00143289	0.00132112	0.00146804	0.00128983	0.0014328
Lys-Tyr	NA	0.00106861	0.00115095	0.0012991	0.00113412	0.00112878	0.00112142	0.00118409	0.00118946	0.00112119	0.00116804	0.00124044	0.00117906	0.00116113	0.00110276	0.00130279	0.00116622	0.00116661	0.00121235	0.00122336	0.00114248	0.00110396	0.00117522	0.00112244	0.00131517	0.00112687	0.00125297	0.0011978	0.00120958	0.00101433	0.00123282	0.00115068	0.00116149	0.00125686	0.00103959	0.00126528	0.00121442	0.00110649	0.00119923	0.00115274	0.00122146	0.00120636	0.00127183	0.00113442	0.00116056
.alpha.-L-Glu-L-Tyr	NA	0.00114355	0.00127668	0.00129715	0.00124648	0.00108663	0.001119	0.00111971	0.00114658	0.00103308	0.00123584	0.00126419	0.00117588	0.00117818	0.00110529	0.00121995	0.00122602	0.00121026	0.00111086	0.00128453	0.00115533	0.00117603	0.00117854	0.00120467	0.00116715	0.00123102	0.00111486	0.001132	0.00111708	0.00114988	0.0011972	0.00113439	0.00118508	0.00122571	0.00125563	0.00120907	0.00118648	0.00114044	0.0011879	0.00116628	0.00119286	0.0012131	0.00115496	0.00122276	0.00125695
9-Oxo-11-(3-pentyl-2-oxiranyl)-10E-undecenoic acid	NA	0.00114781	0.00123839	0.00119685	0.00124022	0.00124319	0.00119583	0.00131204	0.00124121	0.00125405	0.00123008	0.00130453	0.00125532	0.00127024	0.00132538	0.00119412	0.0011844	0.00125164	0.00123683	0.00121625	0.00127471	0.00116273	0.00123731	0.001228	0.00130642	0.0012998	0.00122887	0.00135434	0.00127993	0.00128946	0.00120919	0.00128561	0.00121848	0.00130462	0.00128565	0.00120397	0.00123857	0.00123267	0.00123063	0.00127556	0.00119507	0.00117864	0.00127298	0.00126985	0.00122348
9,10-DiHODE	NA	0.00117287	0.00122755	0.00120713	0.00124218	0.00120709	0.00121377	0.00134495	0.00125263	0.00131346	0.00120596	0.00130498	0.00122142	0.00124974	0.00138827	0.0012048	0.00119142	0.00131103	0.00119451	0.00122056	0.00132396	0.00117885	0.00119813	0.00119038	0.00128959	0.00129627	0.0012086	0.00139198	0.00124996	0.00134069	0.00122649	0.00125336	0.00121054	0.00129772	0.00127229	0.00124123	0.00116743	0.00122365	0.00117984	0.00127129	0.001229	0.00118451	0.00125503	0.0012924	0.00124148
Ricinoleic acid methyl ester	NA	0.00115545	0.00111652	0.00125154	0.00133185	0.00115926	0.00109863	0.00120165	0.00121078	0.00123234	0.00129638	0.00117683	0.00128396	0.00117907	0.00112722	0.00119511	0.00114941	0.0011501	0.00115087	0.0011073	0.00121041	0.00125296	0.00117815	0.00128266	0.00125518	0.00126513	0.00120435	0.0012199	0.00124425	0.00122815	0.00112593	0.0012511	0.00122516	0.00109151	0.00129896	0.00123175	0.00108519	0.00122678	0.00123062	0.00113047	0.0012513	0.00116375	0.00115227	0.00131429	0.00116692
Reboxetine	NA	0.00115768	0.00115508	0.00119395	0.0011243	0.00121503	0.0011215	0.00129742	0.00130064	0.00122543	0.00140433	0.00123359	0.00121363	0.00122604	0.00118779	0.00136451	0.00108475	0.00116794	0.00114089	0.00123679	0.00120136	0.00125278	0.00133571	0.00131807	0.00120208	0.00119249	0.00115868	0.00114586	0.00117246	0.00142881	0.0011994	0.00120933	0.00135344	0.00118326	0.0012699	0.00119877	0.00151884	0.00118584	0.00119165	0.00122533	0.00121992	0.00131313	0.00117056	0.00115695	0.00117377
Acylcarnitine 10:1	C02301	0.0011086	0.0010735	0.00115203	0.00111021	0.00121837	0.000981967	0.0012517	0.00118638	0.00119489	0.00136046	0.00120246	0.00123878	0.00121285	0.00142882	0.00125684	0.00105424	0.00136663	0.00126437	0.0011839	0.00135404	0.000967043	0.00105842	0.00107949	0.000901627	0.00114984	0.00124402	0.00107803	0.00120658	0.00114485	0.00133085	0.00109216	0.00121937	0.0011807	0.00113803	0.00107201	0.00123739	0.00108242	0.00132407	0.00121161	0.00134231	0.00106013	0.000977768	0.00125593	0.00125758
Flusilazole	C18733	0.00138685	0.00125416	0.00131789	0.00135588	0.00139594	0.00130331	0.00146322	0.00136642	0.00146973	0.0012017	0.00132835	0.00145668	0.00136298	0.00125127	0.00125957	0.00132396	0.00129283	0.00115223	0.00131883	0.00127027	0.00123286	0.00132995	0.00129754	0.00146239	0.00139394	0.00143469	0.00125052	0.00148746	0.00117583	0.00121556	0.00133109	0.00132263	0.00136179	0.00137976	0.00126806	0.00136265	0.00136099	0.00138374	0.00144738	0.00138001	0.00130216	0.00121865	0.00139576	0.00134894
Ile-Trp	NA	0.00128295	0.00124947	0.00135914	0.00127039	0.00117504	0.00122481	0.00126283	0.00116038	0.00121687	0.00128958	0.00131821	0.00125073	0.00121433	0.00122503	0.00129752	0.00128467	0.00125138	0.00118395	0.00124343	0.00121836	0.0011562	0.00128539	0.00125964	0.00124577	0.0012949	0.0012316	0.00128672	0.00121829	0.0012843	0.00119909	0.00129273	0.00126732	0.00118571	0.00117044	0.00125033	0.00126423	0.00117766	0.00129457	0.00127832	0.001299	0.00121356	0.00130611	0.00128237	0.00131254
Phytosphingosine	C12144	0.00122523	0.00130254	0.00135974	0.00140524	0.00133291	0.00131183	0.00127497	0.00129694	0.00132802	0.00132593	0.00141311	0.00130782	0.00128403	0.00135217	0.0013223	0.00127704	0.00132203	0.00129621	0.00128843	0.00136518	0.00130667	0.00135944	0.00150111	0.00136058	0.00132111	0.0012876	0.00132321	0.00136279	0.00134248	0.00130107	0.00129099	0.00129352	0.00128234	0.00130893	0.00138631	0.00128323	0.00132918	0.00133986	0.00134035	0.00127209	0.00134761	0.00126227	0.00133131	0.00125104
11(12)-Epoxy-5Z,8Z,14Z,17Z- eicosatetraenoic acid	NA	0.00111133	0.00117537	0.00113902	0.00119695	0.00130796	0.00112863	0.00119673	0.00111193	0.00118669	0.00115869	0.00130847	0.00124096	0.00122811	0.00126839	0.00115944	0.00127277	0.00137962	0.00123825	0.00122401	0.00130507	0.00131384	0.00140767	0.00111868	0.00121363	0.00123309	0.00114999	0.00117317	0.00120481	0.00136593	0.00124688	0.00119286	0.00130742	0.00114116	0.00132522	0.00136437	0.00129188	0.00117113	0.00117714	0.0011969	0.00133128	0.00131627	0.00126801	0.0011914	0.00116142
14(15)-Epoxy-5Z,8Z,11Z,17Z-eicosatetraenoic acid	NA	0.00121956	0.00123931	0.00122977	0.001168	0.00122406	0.00105167	0.00127912	0.00124547	0.00119709	0.00130213	0.00125023	0.00129182	0.00119941	0.00126111	0.00129457	0.00126434	0.0011182	0.00117519	0.00121362	0.00125143	0.00126514	0.00114653	0.00121956	0.0012437	0.00134309	0.00115247	0.00131808	0.00114917	0.00126788	0.00120961	0.00127157	0.00111606	0.00127135	0.00118529	0.00109746	0.00126958	0.0013214	0.00127369	0.00116819	0.00123366	0.00122217	0.00105019	0.00117423	0.00116517
20-Hydroxyarachidonic acid	C14748	0.00120819	0.00129474	0.00118106	0.00129413	0.00136644	0.00122949	0.00127624	0.00120422	0.00132195	0.00126881	0.00129915	0.0014417	0.00130911	0.00133928	0.00119	0.00123755	0.00119701	0.00121465	0.00128881	0.00126568	0.00120647	0.00130081	0.00122851	0.00132905	0.00122195	0.00125011	0.001308	0.00135371	0.00130169	0.00130329	0.00140214	0.0013648	0.00133707	0.00139783	0.00120508	0.00134239	0.00135578	0.00129901	0.00140039	0.0011944	0.00127632	0.00128451	0.00124334	0.00123007
Arg-Phe	NA	0.00119607	0.00131768	0.00130229	0.00127948	0.0011229	0.00117057	0.00125603	0.00126031	0.00118451	0.00117452	0.00128171	0.00116145	0.00121805	0.00115784	0.0012939	0.00131144	0.00119865	0.0012044	0.00120926	0.00110182	0.00113163	0.00126316	0.00113469	0.00122502	0.00121228	0.0012661	0.00123796	0.00116074	0.00117651	0.0011653	0.00118076	0.00124462	0.00110612	0.00104108	0.00119058	0.0011862	0.00113268	0.00127136	0.00116813	0.00130512	0.00123249	0.00124825	0.00124174	0.0013293
.alpha.-Linolenoyl ethanolamide	NA	0.0011818	0.00116766	0.00141701	0.00135946	0.00116885	0.0012571	0.00121619	0.00138331	0.0011664	0.00134991	0.00119451	0.00117311	0.00117387	0.00126421	0.00132929	0.00128571	0.00133762	0.00141192	0.00133767	0.00136506	0.00149048	0.00122629	0.00131925	0.00135627	0.00125463	0.00137801	0.00126074	0.00123775	0.00123967	0.00131294	0.00122274	0.0013271	0.00123085	0.00119281	0.00137614	0.00113481	0.00117291	0.00142109	0.00120679	0.0013502	0.00125855	0.00133327	0.00118296	0.00130031
Mequitazine	C12755	0.00134995	0.00131835	0.00137307	0.00130522	0.00134323	0.00139124	0.00135185	0.00137644	0.00138153	0.00134773	0.00129787	0.00137968	0.00129599	0.00134233	0.00139312	0.00137132	0.00139446	0.00121002	0.00139403	0.00134215	0.00136155	0.00140405	0.00137012	0.00130065	0.00139983	0.0013784	0.00141876	0.00129951	0.00139974	0.00138081	0.00134121	0.00130593	0.00135279	0.00119524	0.00138273	0.00132854	0.00141556	0.00139527	0.00130918	0.00132724	0.00133381	0.00143465	0.00134537	0.00127952
8,11-Tridecadienoic acid, 13-(3-pentyl-2-oxiranyl)-, (8Z,11Z)-	NA	0.00109823	0.00117329	0.00120877	0.00116387	0.00119607	0.00113163	0.00116512	0.00118139	0.00133848	0.00113127	0.00129055	0.00135947	0.00127796	0.00108405	0.00119023	0.00117477	0.00113315	0.00118148	0.0011469	0.00114898	0.00125859	0.00113459	0.00117699	0.00125013	0.00112792	0.0012108	0.00121247	0.00127293	0.00123277	0.00110408	0.00123167	0.00115066	0.0012702	0.00127214	0.0011499	0.00133112	0.00114209	0.00133742	0.00120262	0.0011284	0.00109052	0.00128348	0.00125913	0.0011611
Linoleoyl ethanolamide	NA	0.00140922	0.00135708	0.00154659	0.00166024	0.00132884	0.00152943	0.00147534	0.00164889	0.00127275	0.0016405	0.00138128	0.00130608	0.00136235	0.00140998	0.00158529	0.00148086	0.00153901	0.0016494	0.00157881	0.00156573	0.00177975	0.00140721	0.00133327	0.00162929	0.00151807	0.00161363	0.00146382	0.00136947	0.00139647	0.00157866	0.00129903	0.00133246	0.00137987	0.0014227	0.00164364	0.00124267	0.0013112	0.00169941	0.00133583	0.00157826	0.00145459	0.00158332	0.00139586	0.00154659
Citalopram	C07572	0.00119903	0.00123478	0.00122633	0.00109918	0.00141989	0.00109321	0.00137688	0.00115791	0.00134621	0.00114418	0.00143121	0.00146552	0.00140202	0.00115215	0.00115466	0.0012164	0.00118896	0.00110532	0.00112955	0.00113613	0.00119779	0.00129378	0.0012704	0.00136207	0.00123918	0.00113153	0.00140588	0.00145833	0.00128529	0.00123383	0.00146053	0.00142096	0.00148054	0.0012959	0.00118613	0.00148284	0.00139445	0.00117463	0.00140678	0.00110502	0.00120819	0.00118809	0.00146984	0.00139915
Boldine	NA	0.00112383	0.00102613	0.0013238	0.00103158	0.00119253	0.00119983	0.00120761	0.0012364	0.00119797	0.00129944	0.00121628	0.00120329	0.00123374	0.000959675	0.00129047	0.00133877	0.00121161	0.00118868	0.00124567	0.00121315	0.00120216	0.00112444	0.00104526	0.00100312	0.00128221	0.00130703	0.000966508	0.000954188	0.00139231	0.00126954	0.0010399	0.00112279	0.00117554	0.00105679	0.00127535	0.00126642	0.000940858	0.00125019	0.00120123	0.00133539	0.00122531	0.00125207	0.00132151	0.000971155
D-erythro-Sphingosine C-20	NA	0.00139007	0.00117216	0.00129358	0.00136058	0.00117458	0.00140203	0.00118902	0.00128561	0.00111348	0.00128356	0.00121716	0.0011528	0.00116001	0.00133967	0.00128773	0.00129254	0.00130445	0.00132498	0.00137764	0.0013949	0.0014496	0.0013599	0.00123271	0.00134623	0.00132671	0.00135165	0.00144629	0.0013345	0.00120447	0.00129835	0.00109896	0.00123318	0.0011218	0.00123042	0.00134525	0.0011539	0.00112589	0.00132134	0.00118982	0.00127269	0.00122713	0.00139566	0.00118685	0.00131059
2'-Deoxyadenosine 5'-monophosphate	C00360	0.00134629	0.00130627	0.00127053	0.00125303	0.00134349	0.00130145	0.00145538	0.00133839	0.00147701	0.00120328	0.00136443	0.00137984	0.00135564	0.00116691	0.0012404	0.00136496	0.00130239	0.00117777	0.00130354	0.00128018	0.00125886	0.00126278	0.00134908	0.00151212	0.00140459	0.00143582	0.00133466	0.00147782	0.00124012	0.00121878	0.00138439	0.00142615	0.00136155	0.00146892	0.00130122	0.0014337	0.00133463	0.00134177	0.001371	0.00135512	0.00129064	0.00119252	0.00138589	0.00132877
2,4,12-Octadecatrienoic acid isobutylamide	NA	0.00120255	0.00114003	0.00113423	0.00126665	0.00115032	0.0010988	0.00147295	0.00118881	0.00116369	0.00109615	0.00124299	0.00118198	0.00112604	0.00111306	0.00136098	0.00110496	0.00115639	0.00111475	0.00123878	0.00113119	0.00119037	0.00110375	0.00138117	0.00115944	0.00110274	0.00118417	0.00107268	0.00125134	0.00122492	0.00101367	0.00109962	0.00114623	0.00121074	0.00124646	0.00110404	0.00109651	0.00110641	0.00123694	0.00110872	0.00118313	0.00110338	0.00109418	0.00117889	0.00111524
8(9)-Epoxy-5Z,11Z,14Z-eicosatrienoic acid, methyl ester	NA	0.00120218	0.00124931	0.00127285	0.00126136	0.0013149	0.0012371	0.00123594	0.00122055	0.00149488	0.00121328	0.00126295	0.00128553	0.00133764	0.0011474	0.00144916	0.00138453	0.00134852	0.00139836	0.0012901	0.0013198	0.00128493	0.00119138	0.00129783	0.00121927	0.00121811	0.00137983	0.00125062	0.00123915	0.00120416	0.00123188	0.00151311	0.00121485	0.00140841	0.0012831	0.00130165	0.00125807	0.00141697	0.00125383	0.00135763	0.00143198	0.00118063	0.00117837	0.0014169	0.00129562
Fentanyl	NA	0.00115772	0.00122933	0.00131159	0.00139075	0.00123257	0.0012871	0.00130299	0.0014121	0.00127298	0.00128645	0.00131516	0.0012456	0.00124991	0.00135023	0.00134127	0.00126916	0.00138692	0.00134487	0.0013121	0.00139916	0.00129357	0.00125767	0.00123003	0.00130457	0.00125577	0.00130331	0.00132549	0.00120865	0.00134251	0.00126283	0.00125435	0.00127344	0.00128467	0.00127893	0.00136746	0.00124796	0.0012448	0.00131951	0.00124301	0.0013174	0.00129194	0.00129137	0.00122708	0.00128623
Erucamide	NA	0.00153529	0.0014682	0.00151435	0.001552	0.00154127	0.00151007	0.00148459	0.00151118	0.00148408	0.00146877	0.00156537	0.00151774	0.0014619	0.00163979	0.00149318	0.00148113	0.00149325	0.00148584	0.00148487	0.00155697	0.00151719	0.0014905	0.00168753	0.00151014	0.00148824	0.00146035	0.00143474	0.0016469	0.00154072	0.00146857	0.00146763	0.00152617	0.00151655	0.00157778	0.00149625	0.00146517	0.00151806	0.00148784	0.00150264	0.00146767	0.0015159	0.00149063	0.00148905	0.00148092
Isocorydine	NA	0.00114951	0.00132437	0.00109015	0.00132272	0.00115792	0.00115277	0.00141523	0.0010783	0.00124688	0.00156511	0.00121326	0.00110048	0.00103057	0.00118153	0.00149424	0.00115513	0.00130127	0.00114074	0.00111124	0.00119793	0.00113868	0.00122199	0.00147652	0.00106977	0.00117046	0.00111843	0.00110979	0.00110878	0.00127945	0.00116363	0.00120553	0.00117885	0.00135892	0.00131282	0.00136964	0.00133068	0.00108826	0.0010376	0.0013356	0.000988117	0.00145304	0.00120431	0.00125683	0.00107021
Propafenone	C07381	0.00119464	0.00122808	0.0012493	0.00120095	0.00122967	0.00114099	0.00130484	0.00120045	0.00122985	0.00127018	0.00130268	0.00131701	0.00127055	0.0012636	0.00115883	0.00118256	0.00121325	0.00123337	0.00123303	0.00127761	0.00119281	0.00123802	0.00112207	0.00119464	0.00131759	0.00112053	0.00118813	0.00136333	0.00115543	0.0011774	0.00121054	0.00115623	0.00124963	0.00119879	0.00119573	0.00126475	0.0011904	0.00123674	0.00123032	0.00118644	0.00123192	0.00117762	0.00117145	0.0011966
Ile-Pro-Ile	NA	0.00116231	0.00122575	0.00128562	0.00110454	0.00115381	0.00118528	0.00125204	0.00128296	0.00120458	0.00120879	0.00117846	0.00120164	0.00119617	0.00113323	0.00127026	0.00130241	0.00120336	0.00115606	0.00120865	0.00115555	0.00111524	0.00123739	0.00112373	0.00121981	0.00127872	0.00128708	0.00127184	0.00122896	0.00118146	0.00118735	0.00123247	0.00124877	0.0011339	0.0012576	0.00128394	0.00112054	0.00115112	0.00126368	0.00118268	0.00130585	0.00125559	0.00123394	0.0012518	0.00127793
Acylcarnitine 12:1	C02301	0.00110955	0.00123974	0.00111515	0.00109131	0.00116419	0.00112187	0.00105835	0.00123721	0.00126862	0.00130868	0.00115476	0.00113935	0.00126571	0.00145222	0.00119457	0.00115481	0.00132529	0.00119595	0.00119206	0.00130842	0.00129161	0.00123343	0.00108881	0.00107783	0.00108575	0.00129382	0.0012187	0.00108037	0.00130452	0.00128548	0.00105804	0.00108679	0.00104806	0.00107467	0.00112373	0.00115776	0.00129404	0.00128952	0.00130707	0.00132382	0.00120577	0.00127103	0.00110215	0.00126384
CocamidopropylBetaine	NA	0.00138605	0.00124444	0.00142625	0.00144688	0.00121171	0.00131037	0.00140675	0.00128486	0.00138328	0.00141625	0.00127095	0.00124511	0.00126017	0.00134568	0.00138931	0.00121157	0.00126146	0.00130658	0.00122718	0.00123702	0.00127097	0.00127811	0.00133547	0.00127472	0.0013341	0.00127795	0.00128771	0.00126145	0.00130707	0.00124307	0.00119706	0.00148602	0.0011895	0.00136712	0.00126333	0.00132122	0.00139097	0.00141757	0.00131467	0.00126497	0.00119304	0.00117039	0.00122556	0.00128691
Heptaethylene glycol	NA	0.00162502	0.00105587	0.00110868	0.00115647	0.00121043	0.00107883	0.00126614	0.00106198	0.00103757	0.00105494	0.00113611	0.00112708	0.00104751	0.0010759	0.00104999	0.0010696	0.00109329	0.00115583	0.00162197	0.0011371	0.00145337	0.00159874	0.001267	0.00112318	0.00112028	0.00104907	0.00125091	0.00127218	0.00161905	0.00109545	0.00111546	0.00112153	0.00109276	0.00119277	0.00111165	0.00110282	0.00117024	0.00108489	0.00112749	0.00103507	0.00112591	0.0011838	0.00112254	0.00107517
Lauroyl-L-carnitine	NA	0.0011114	0.00095694	0.00107833	0.00130203	0.00102528	0.00116479	0.00125292	0.00118509	0.00122721	0.00141413	0.00110735	0.00107938	0.00110229	0.0014215	0.00122157	0.0011767	0.00127982	0.00125458	0.0012062	0.00123879	0.00136577	0.000976456	0.00105265	0.00101968	0.0011757	0.0012689	0.00119951	0.00111607	0.00115845	0.00133449	0.00102551	0.00131879	0.00105645	0.00120301	0.00111399	0.00115681	0.0012379	0.00128234	0.00116681	0.00130207	0.00104762	0.000934178	0.00107395	0.000970573
Teucrin A	NA	0.00122774	0.00127945	0.0011673	0.00108595	0.0011163	0.00125855	0.00127721	0.00122595	0.00102295	0.00124262	0.00105374	0.00112821	0.00106329	0.00110175	0.00125138	0.00125138	0.00126755	0.00140876	0.00121263	0.0012174	0.00118801	0.00126548	0.00104102	0.00112371	0.00106898	0.00102029	0.00110111	0.000951587	0.00111177	0.00124703	0.00108595	0.00105644	0.0011148	0.00111368	0.00105118	0.00112119	0.00112524	0.000956232	0.00104196	0.00118568	0.00119073	0.00131816	0.00108132	0.00104985
Testosterone_Propionate	C08158	0.00119903	0.00114422	0.00126355	0.00129184	0.00116954	0.0011982	0.00123748	0.00122359	0.00111684	0.00115419	0.00122072	0.00122157	0.00108559	0.00119721	0.00125975	0.00117647	0.00113722	0.00125225	0.0011528	0.00126381	0.00124274	0.001157	0.000964124	0.00123967	0.00115637	0.00118832	0.00108187	0.00111283	0.00121423	0.00121838	0.00114053	0.00118451	0.00108497	0.0012337	0.00121895	0.00101308	0.00108914	0.00117697	0.00112897	0.00122345	0.00128017	0.000993549	0.00121789	0.00116344
N1-(2-Hydroxyethyl)flurazepam	NA	0.00116968	0.00105945	0.00126871	0.0012569	0.0011551	0.00110867	0.00113	0.00119238	0.00107537	0.0012325	0.00108273	0.0013261	0.00118687	0.00114707	0.00123367	0.000903534	0.0012606	0.00111853	0.00133538	0.00116157	0.00110031	0.001151	0.000950373	0.0011182	0.0011348	0.00130929	0.00119	0.00105097	0.00113567	0.00116321	0.0011145	0.00120132	0.0011924	0.00110181	0.00120623	0.00106371	0.00134076	0.00112789	0.0011544	0.00124967	0.00115789	0.00117654	0.00115023	0.0011506
Propylthiouracil N-.beta.-D-glucuronide	NA	0.00119664	0.00112663	0.00132146	0.00126352	0.00113826	0.0011276	0.00121975	0.00125114	0.00114756	0.00109407	0.00114627	0.00135615	0.00127549	0.00119168	0.00130022	0.00104883	0.00132145	0.00115047	0.0013438	0.00114625	0.00120333	0.0011949	0.00118651	0.00118939	0.00118952	0.00132142	0.00124593	0.00105511	0.00120045	0.00126543	0.00108534	0.00122536	0.00123521	0.00119402	0.00129317	0.00116455	0.00141807	0.00114545	0.00120328	0.00133781	0.00125114	0.00120055	0.00122277	0.0012183
Enalaprilat	C11720	0.00141939	0.000996489	0.00107067	0.00108737	0.00095549	0.000977044	0.00104145	0.00113668	0.00103348	0.00100871	0.00111733	0.00112383	0.00105966	0.00103711	0.00104069	0.00100761	0.000969429	0.00121464	0.00140163	0.0010216	0.0012818	0.0013937	0.0010322	0.00100806	0.00106023	0.000994181	0.00110882	0.00108228	0.00139043	0.00110293	0.00105685	0.00110889	0.00113458	0.00102362	0.00107009	0.0010127	0.00106518	0.00102031	0.00103715	0.000918548	0.00100675	0.00120296	0.000889586	0.00102969
Tridecyl phloretate	NA	0.00127254	0.00123858	0.00118232	0.00121229	0.00128067	0.00135207	0.00120181	0.0011577	0.00124507	0.00129487	0.00123678	0.00139176	0.00130298	0.00117834	0.00125516	0.00118959	0.00119322	0.00131243	0.00124808	0.00125774	0.00129146	0.00122737	0.00132006	0.00128046	0.00126445	0.00121076	0.00124505	0.00125084	0.00130105	0.00125976	0.0014641	0.00144149	0.00136836	0.00130112	0.00116969	0.00136907	0.0012981	0.00134384	0.00141264	0.0011954	0.00119972	0.00123194	0.00120769	0.0012281
Docosatrienoic acid	NA	0.00133751	0.00127006	0.00129483	0.00145901	0.00132608	0.00134996	0.0012832	0.00137161	0.00129567	0.00130581	0.00137801	0.00137539	0.00128877	0.00129322	0.00132472	0.00135699	0.0013807	0.00136308	0.00132126	0.00133519	0.00134134	0.00130188	0.00155581	0.00133871	0.00129613	0.00135545	0.00132857	0.00137428	0.00132085	0.00127996	0.00136716	0.0013472	0.00139387	0.00133861	0.00132993	0.00129644	0.0012524	0.00133183	0.0012681	0.00129389	0.00135743	0.00132757	0.00125666	0.00136106
Anileridine	NA	0.00116248	0.00127021	0.00122655	0.00130122	0.00123368	0.00118982	0.00132364	0.00131043	0.0012789	0.00148631	0.00132209	0.0012432	0.00128142	0.00132656	0.00124228	0.00125851	0.00130878	0.00122434	0.00126369	0.00135124	0.00118233	0.001193	0.00129685	0.00130753	0.00129372	0.00123899	0.00129974	0.00129735	0.00134222	0.00123253	0.00128957	0.00128507	0.00125205	0.00134838	0.00127847	0.00122805	0.0012474	0.00120803	0.00124719	0.00123527	0.00119022	0.00115012	0.00124623	0.00127843
Monolinolenin (9c,12c,15c)	NA	0.00124819	0.00124469	0.00133662	0.00132367	0.00134252	0.0013019	0.00134462	0.00127968	0.00150619	0.00121098	0.00141603	0.00132212	0.00135022	0.00123124	0.00149998	0.00141067	0.00136781	0.0013944	0.00131281	0.00136216	0.001314	0.00122875	0.00137542	0.00124525	0.00123812	0.00137754	0.00148111	0.0013244	0.00123434	0.00124856	0.00154098	0.00127582	0.00142604	0.00130495	0.00134568	0.00128116	0.00140324	0.00128186	0.00139378	0.00145132	0.00123018	0.00123668	0.00143604	0.00132072
1,1'-[1,12-Dodecanediylbis(oxy)]bisbenzene	NA	0.00158163	0.00145052	0.00163048	0.00154625	0.0015417	0.0015996	0.00146104	0.00157388	0.00153151	0.00157877	0.00135438	0.00158964	0.00148402	0.00175569	0.00164571	0.00166455	0.00163306	0.00171029	0.001635	0.00170145	0.00171022	0.00154644	0.00145691	0.00156633	0.00146231	0.0014973	0.00161017	0.0014009	0.00148236	0.00171315	0.0015296	0.00158789	0.00155652	0.00136082	0.00164515	0.00166116	0.00154606	0.00149995	0.00148365	0.00171933	0.00145549	0.00151809	0.00151176	0.00147565
Santalyl phenylacetate	NA	0.00139862	0.00112896	0.00146275	0.00123113	0.00121072	0.00139404	0.00119963	0.00140416	0.00118512	0.00136584	0.00107859	0.00126328	0.00123682	0.00155181	0.00146891	0.00145833	0.00147561	0.00151493	0.00146113	0.00153052	0.0015251	0.00127153	0.00108326	0.0013115	0.00120115	0.00120147	0.00121338	0.00118083	0.00113081	0.00152774	0.00109822	0.00115269	0.00125986	0.00114273	0.00146198	0.00119608	0.00125577	0.00120749	0.00116078	0.0015177	0.0011379	0.00126178	0.0012185	0.00114839
Acylcarnitine 13:1	C02301	0.00110045	0.0011344	0.00117258	0.00124291	0.00113038	0.00108591	0.00106648	0.00122302	0.00121621	0.00136147	0.000986843	0.00114765	0.00114075	0.00130438	0.0012076	0.00109974	0.00134638	0.00121598	0.00122363	0.00126406	0.00127269	0.000983098	0.00108166	0.00108338	0.00110501	0.00122321	0.00115321	0.00109244	0.00112245	0.00144248	0.00109411	0.00115131	0.00117111	0.00107755	0.00109603	0.00118453	0.00117587	0.00133606	0.00110526	0.0012434	0.000987287	0.00120579	0.00105826	0.00116055
cis-13-Docosenoic acid	C08316	0.00126742	0.0012137	0.00128803	0.00131502	0.00130947	0.00126191	0.00126495	0.00129538	0.0012694	0.00125888	0.00133979	0.00128191	0.00121565	0.00129126	0.00127986	0.00122311	0.00131914	0.00130491	0.00126546	0.00131726	0.00126447	0.00125957	0.00146816	0.0012899	0.00127706	0.0012451	0.00119649	0.001518	0.00131915	0.00125094	0.00125587	0.00129288	0.00128934	0.00127129	0.00126725	0.00121764	0.00126207	0.00124619	0.00124822	0.00126365	0.00129016	0.00122396	0.0012578	0.00122785
Tetracosahexaenoic acid, n-3	NA	0.00144315	0.00146493	0.00139488	0.00143555	0.00126145	0.00143913	0.00123592	0.00133644	0.00141119	0.0013564	0.00123673	0.0012746	0.00125625	0.00141259	0.00134271	0.00141961	0.00139877	0.00137392	0.00140477	0.00146249	0.00143989	0.00147884	0.0012816	0.00130931	0.00125278	0.00125418	0.00146489	0.00121857	0.00125534	0.00137219	0.0012329	0.00130251	0.0012768	0.00121838	0.00136042	0.00132528	0.00122345	0.00129225	0.00130979	0.00140687	0.00118917	0.00124208	0.00128001	0.00130979
Acylcarnitine 13:0	C02301	0.00144569	0.00146895	0.00143228	0.0012951	0.00134513	0.00137065	0.00135056	0.00143941	0.00135512	0.00161704	0.00120748	0.00137593	0.00137353	0.00151734	0.00142747	0.00141515	0.00154411	0.00140665	0.00144171	0.00149881	0.00141018	0.00154365	0.00125834	0.00134881	0.0013122	0.00145891	0.00133836	0.00115909	0.00132214	0.00163102	0.00137805	0.00143973	0.0013795	0.0013111	0.00141694	0.00153128	0.00135536	0.00153834	0.0015083	0.00137902	0.00126269	0.00125487	0.00135008	0.00145399
Pyrasulfotole	NA	0.00130723	0.00131729	0.00135252	0.00126785	0.00132059	0.00126819	0.0012824	0.00131127	0.00127022	0.00131645	0.00125772	0.00137141	0.00138345	0.00134952	0.00138912	0.00118709	0.00140371	0.00124048	0.00139335	0.00126563	0.00109486	0.00123771	0.00116297	0.00136188	0.00137843	0.00140439	0.00141204	0.0013014	0.00123187	0.00126635	0.00129917	0.00141392	0.00132959	0.0012864	0.00140858	0.00131583	0.00146485	0.00131304	0.00123527	0.00138508	0.00134903	0.00132111	0.00134123	0.00127768
2-methoxy-4-pentadecylbenzoic acid	NA	0.00115551	0.00116213	0.00121467	0.0012136	0.00123214	0.00120706	0.00119538	0.00117905	0.00114626	0.00116089	0.00122184	0.00128933	0.00118503	0.00125299	0.00121177	0.00123748	0.00112468	0.00127711	0.00124464	0.00113182	0.00126374	0.00124812	0.00125408	0.00116386	0.00119276	0.00111414	0.00124149	0.00117848	0.00122044	0.00131066	0.00142512	0.00132742	0.00123471	0.00127856	0.00109196	0.0011752	0.00128501	0.00124013	0.00125208	0.00121491	0.00114549	0.00123771	0.00119172	0.00121479
Gerberinol	NA	0.00138506	0.00115136	0.00148347	0.00136355	0.00127998	0.00126641	0.0013198	0.00144081	0.00117538	0.00118041	0.00116376	0.00135385	0.00145696	0.00116665	0.00134862	0.00126741	0.00129865	0.00123967	0.00131946	0.00135297	0.00135785	0.00124098	0.00121084	0.00126879	0.00121032	0.00129852	0.00127097	0.00128457	0.00127073	0.00128331	0.00109159	0.001224	0.00119979	0.00113997	0.00129573	0.00110048	0.00146639	0.00130328	0.00140961	0.00133421	0.00126092	0.00139597	0.00127493	0.0013114
Acylcarnitine 14:1	C02301	0.00110844	0.00106835	0.0011509	0.00105718	0.0010201	0.00113546	0.00112733	0.00126114	0.00106812	0.00138578	0.00113702	0.000978427	0.00104408	0.00136172	0.00125942	0.00124082	0.00128634	0.00127014	0.001213	0.00121545	0.00144821	0.00111687	0.00104176	0.000967485	0.000919868	0.00130435	0.00102105	0.0010894	0.00103275	0.00135736	0.00108622	0.000991783	0.00106694	0.00106803	0.000957735	0.000925873	0.0010381	0.00130866	0.00102456	0.00131491	0.00107926	0.000927955	0.00108958	0.00104935
3-Oxo-4,6-choladienoic acid	NA	0.00136313	0.0012786	0.00129648	0.00138629	0.00128876	0.00138713	0.00132918	0.00131272	0.0013048	0.00150792	0.00129889	0.00135965	0.00126095	0.00140908	0.00136718	0.00140033	0.00130484	0.00138931	0.00129192	0.00137811	0.00133279	0.00130457	0.00129085	0.00133974	0.0012693	0.001281	0.00152967	0.00123475	0.00127642	0.00152201	0.00130266	0.0013103	0.00133001	0.00131318	0.00133856	0.00133034	0.00126833	0.00132989	0.0012709	0.00136435	0.00129582	0.00146116	0.00131143	0.00125714
Acylcarnitine 14:0	C02301	0.00123112	0.00115749	0.00112687	0.00118532	0.00110189	0.00139899	0.00105931	0.00128724	0.00116687	0.00141863	0.00107115	0.000955199	0.00108973	0.00130066	0.00127232	0.00123143	0.00129657	0.00135923	0.00126618	0.00127012	0.00138301	0.00116173	0.00119371	0.00113826	0.00109879	0.00131468	0.00112466	0.000982281	0.00110187	0.00134975	0.00101341	0.000947477	0.00108925	0.00100501	0.00112268	0.00109083	0.00115481	0.00127721	0.0010848	0.0012797	0.00115957	0.0010322	0.00099534	0.00110848
(-)-Folicanthine	NA	0.00111725	0.00125046	0.00122933	0.00117704	0.00125798	0.00117427	0.00120539	0.00116517	0.00143923	0.00113744	0.0011864	0.00125699	0.00127309	0.00131952	0.00143649	0.00135616	0.00128143	0.00133677	0.0012153	0.00128253	0.00124128	0.00128937	0.00131577	0.00115384	0.00117184	0.00132131	0.00123303	0.00118129	0.00118476	0.00118064	0.00144952	0.00114238	0.00133598	0.00122598	0.00127393	0.00120712	0.00131748	0.00119287	0.00132457	0.00139998	0.00114282	0.00121988	0.00136073	0.00125771
Ethanone, 1-[1-(2-cyclohexylethyl)-1H-indol-3-yl]-2-(2-methoxyphenyl)-	NA	0.00114333	0.00119764	0.00120095	0.00118865	0.00113574	0.00119571	0.00119592	0.00121946	0.00115523	0.00118619	0.00113083	0.00119272	0.00112199	0.00111879	0.00123192	0.00124773	0.00117099	0.00115322	0.00116579	0.00112776	0.00109411	0.0012185	0.00104589	0.00117401	0.00123523	0.00122435	0.00121769	0.00120278	0.00116657	0.00116634	0.00118134	0.00120314	0.00120652	0.000962147	0.00130785	0.00117814	0.00100774	0.00130798	0.00114393	0.0012496	0.0012266	0.00120745	0.00119676	0.00123551
Riboflavin	C00255	0.0012814	0.00124788	0.00124138	0.00122011	0.0012629	0.00130113	0.00130436	0.00122542	0.00128226	0.00125741	0.00123389	0.00128568	0.00128566	0.00128328	0.0012427	0.00126437	0.00121068	0.00125545	0.00124274	0.00125257	0.00128388	0.00129179	0.00103954	0.00124774	0.00125721	0.00124013	0.00128777	0.00130347	0.00133095	0.00124013	0.00130807	0.00132713	0.00127559	0.00127254	0.00123058	0.00129038	0.00131957	0.00123629	0.00129559	0.00121781	0.00128338	0.00132494	0.00128082	0.00126645
Cholesta-4,6-dien-3-one	NA	0.00126751	0.00127573	0.00124964	0.00124658	0.00133851	0.00125744	0.00127853	0.00126663	0.00127771	0.00126986	0.0012693	0.00133567	0.0013606	0.00130141	0.00126418	0.00129083	0.00127782	0.00127875	0.00123283	0.00126178	0.00128433	0.00130704	0.00129673	0.00125856	0.00127708	0.00124671	0.00133305	0.00126021	0.00128408	0.00137983	0.00131878	0.00133045	0.00137714	0.00130673	0.00126014	0.00131492	0.00128023	0.00123909	0.00128704	0.00125757	0.0012235	0.00124148	0.00128893	0.00131327
Lumisterol 3	NA	0.00123147	0.00116005	0.00116839	0.00117405	0.00124911	0.00135295	0.00125747	0.00117662	0.00121339	0.00120441	0.00113304	0.0013037	0.0012406	0.0012533	0.00118084	0.00124381	0.00125273	0.00119225	0.00118093	0.00123904	0.00126351	0.00127969	0.00124557	0.0011984	0.00118685	0.00124879	0.00128358	0.0011772	0.00119361	0.00125898	0.00117212	0.00118439	0.00130414	0.00117699	0.00129329	0.00127812	0.00121864	0.00121048	0.0012451	0.0012113	0.00120434	0.00127246	0.00117282	0.00125211
Zymosterol	C05437	0.00106875	0.00128513	0.0010819	0.00133831	0.00123142	0.00120747	0.00129657	0.00133624	0.00113365	0.00124267	0.00117104	0.0010997	0.00141802	0.00104047	0.00128569	0.00116956	0.00113872	0.00117992	0.00115579	0.00114528	0.00129124	0.00101233	0.00117501	0.00126572	0.00127091	0.00125541	0.00120442	0.000963371	0.00114171	0.00116795	0.00111381	0.000965502	0.00131893	0.00138426	0.00125587	0.00110723	0.00125177	0.00124448	0.00106014	0.00118003	0.00110738	0.00119996	0.00122858	0.00130225
Acylcarnitine 15:0	C02301	0.0013656	0.00120296	0.00123863	0.00121767	0.00116627	0.00138303	0.00114109	0.00139155	0.00123338	0.00135212	0.00111462	0.00122159	0.00117089	0.00124621	0.00125298	0.00121556	0.00133864	0.00135359	0.00130616	0.00127184	0.00131973	0.00123599	0.00124271	0.00116533	0.0011943	0.00127065	0.00114886	0.00114625	0.00116271	0.001323	0.00112774	0.00116656	0.00114139	0.0011595	0.00119263	0.00120966	0.00120788	0.00130544	0.00118728	0.0012254	0.00117959	0.00112918	0.00113607	0.00120959
Bufalin	C16922	0.00120373	0.00120493	0.00121882	0.00120549	0.00122481	0.00127515	0.00126738	0.00120539	0.00124079	0.00144632	0.00127205	0.00124989	0.00128602	0.00121095	0.00118924	0.00128307	0.00124916	0.0012379	0.0013435	0.00122412	0.00125738	0.00121908	0.00113296	0.00123516	0.0012344	0.00127015	0.00133248	0.00121716	0.00122856	0.00124696	0.00128141	0.00121548	0.00122094	0.00123566	0.00127692	0.00123827	0.00120223	0.00125643	0.0012156	0.00125056	0.00115337	0.0013271	0.00124769	0.001173
Octaethylene glycol	NA	0.00168876	0.00114872	0.0011875	0.00119453	0.00121465	0.00115747	0.00115772	0.00111813	0.00117749	0.00119377	0.00118886	0.00119201	0.00114254	0.00115734	0.00110655	0.00119438	0.0011415	0.0012316	0.0017195	0.0012018	0.00152912	0.00164224	0.00127884	0.00119201	0.00117385	0.00117225	0.0012299	0.00125556	0.00168342	0.0011279	0.00118375	0.00115883	0.0011852	0.00114759	0.00120306	0.00118064	0.00122136	0.00117266	0.00114191	0.00111996	0.00116533	0.00127358	0.00118051	0.00111664
7alpha-hydroxy-3-oxochol-4-en-24-oic Acid	NA	0.00144712	0.00126627	0.00120466	0.00148723	0.00137725	0.00138451	0.00129881	0.00120261	0.00126173	0.0013919	0.0013727	0.00142368	0.00130982	0.00130319	0.00134886	0.00129781	0.00124916	0.00128065	0.00150371	0.00131395	0.00126147	0.00140904	0.00120631	0.00136091	0.00130949	0.00131618	0.00160774	0.00127316	0.00143393	0.00131651	0.00136834	0.00131507	0.00137664	0.00125103	0.00123333	0.00141219	0.00135412	0.00126719	0.0013708	0.00125714	0.00129824	0.00160911	0.00133708	0.00125494
12-Ketodeoxycholic acid	NA	0.00154338	0.00151703	0.00149316	0.00163888	0.00163402	0.00161349	0.00155407	0.00147524	0.00154044	0.0014724	0.00140819	0.00169139	0.00155779	0.0015611	0.00145533	0.00156567	0.00148632	0.00150244	0.00151648	0.00155632	0.00154596	0.00159065	0.00143565	0.00163297	0.001538	0.00158221	0.00166451	0.00149015	0.00157279	0.00153589	0.00162011	0.00164816	0.00164499	0.00143815	0.00152684	0.0017071	0.00161545	0.00156774	0.00157825	0.00152879	0.00150852	0.00158211	0.00159181	0.00155999
Acylcarnitine 16:4	C02301	0.00129417	0.00125945	0.00131994	0.00130391	0.00130801	0.00136032	0.00126147	0.00135751	0.00128653	0.00133833	0.00119397	0.00133156	0.00122777	0.00144416	0.00131823	0.00137088	0.00138945	0.00143021	0.00138473	0.00143423	0.00148391	0.00135746	0.00121395	0.00131607	0.00124419	0.0012953	0.00140486	0.00122686	0.00128366	0.00139592	0.00135901	0.00139482	0.00135853	0.00121136	0.00134213	0.00145518	0.00133893	0.00142445	0.0013332	0.00140956	0.00125177	0.00132773	0.00124209	0.00128984
Acylcarnitine 16:2	C02301	0.00110061	0.00108508	0.00116846	0.00110976	0.00102891	0.00115918	0.0010653	0.00122924	0.00108118	0.00144791	0.00104647	0.000923582	0.000998114	0.00143812	0.00129083	0.00123718	0.00123902	0.00123642	0.00122198	0.00134079	0.00138269	0.00109734	0.00111263	0.00107773	0.00108685	0.00127131	0.00105383	0.000992494	0.00100798	0.00133972	0.000950432	0.000992443	0.00104802	0.0010163	0.000950866	0.000974589	0.000996428	0.00124758	0.00114758	0.00131392	0.00104518	0.00102262	0.000967764	0.0010881
delta3,5-Deoxytigogenin	NA	0.00126741	0.00126362	0.00127213	0.0012204	0.00127372	0.00128948	0.00128133	0.00122654	0.00140157	0.0011926	0.00115697	0.00130253	0.00126797	0.00129865	0.00121364	0.00144324	0.00122995	0.00129658	0.00126192	0.00127854	0.00129463	0.00133106	0.00113111	0.0012448	0.00121671	0.00119276	0.00117004	0.00115479	0.00129019	0.0012905	0.00127313	0.00132128	0.00128379	0.00127379	0.00125499	0.00127386	0.00129087	0.00120946	0.00132287	0.0012349	0.00123233	0.000851082	0.00121246	0.00129219
Acylcarnitine 16:1	C02301	0.00135081	0.00131716	0.00127429	0.00129459	0.00147607	0.00141213	0.00123421	0.00134532	0.00133792	0.00152219	0.00117009	0.00124242	0.00117398	0.0014558	0.00137273	0.00136141	0.0013553	0.00139586	0.0013808	0.00138523	0.00147479	0.00127161	0.00123939	0.00122123	0.0011823	0.00133899	0.00125312	0.0011838	0.00124639	0.00142564	0.0014622	0.00121948	0.00125499	0.00121582	0.0012309	0.00126955	0.00131586	0.0013271	0.00120516	0.00137925	0.00124621	0.00132446	0.00115511	0.0012628
Solanidine	C06543	0.00139493	0.0012564	0.000943483	0.00109026	0.00151328	0.00102234	0.00111203	0.00116109	0.00107191	0.00108812	0.00118847	0.00103868	0.0011251	0.0013486	0.000893044	0.00131335	0.00101826	0.00103692	0.00143932	0.00122116	0.00123675	0.00093424	0.00102122	0.00121692	0.00106572	0.00125137	0.00102883	0.00108817	0.000997476	0.000990721	0.00149927	0.0012187	0.00123429	0.00119173	0.001073	0.00117434	0.00132539	0.00102013	0.00120615	0.00107807	0.000963745	0.000886696	0.00118184	0.00127899
Palmitoylcarnitine	C02990	0.00133885	0.00130295	0.00126098	0.00134986	0.00104619	0.00145155	0.00119217	0.00131707	0.0010069	0.00146194	0.00113155	0.00115241	0.000984371	0.00138146	0.00138565	0.00133893	0.00137426	0.00142143	0.00133471	0.00139404	0.00141869	0.00128697	0.00137344	0.00130102	0.00129608	0.00134732	0.00129552	0.00110071	0.00105631	0.00141016	0.00108556	0.00125678	0.00116829	0.00104115	0.0013575	0.000992022	0.00117037	0.00132637	0.00122582	0.00137357	0.00122353	0.000924244	0.00118433	0.00131855
Acylcarnitine 16:0	C02301;C02990	0.00121878	0.00119914	0.0011356	0.00122427	0.00115367	0.0013418	0.00111518	0.00119104	0.00113426	0.00135821	0.00105638	0.00116798	0.00115918	0.00125595	0.00124522	0.00124791	0.00124714	0.00130048	0.00123349	0.00126738	0.001357	0.00120517	0.00124041	0.00119349	0.00117089	0.00122409	0.00115853	0.00106477	0.00111464	0.00131212	0.00114072	0.00115627	0.00108967	0.00110338	0.00122582	0.00117419	0.00116723	0.00120115	0.00113912	0.0012458	0.00111881	0.00110007	0.00111334	0.00121381
3-Epidemissidine	NA	0.00114563	0.00117816	0.000905135	0.00099117	0.00150604	0.000989352	0.00110935	0.0012068	0.000919694	0.00114559	0.00112932	0.00103045	0.00100957	0.00109775	0.00109739	0.00107732	0.00112494	0.00108941	0.00119427	0.00100256	0.000984604	0.000998281	0.000979923	0.00095921	0.00108283	0.00109233	0.00108924	0.00124318	0.000970233	0.0010712	0.00135867	0.00103129	0.00128408	0.00109781	0.00107081	0.0014022	0.00125044	0.00111716	0.00114497	0.00114533	0.000934047	0.000804561	0.000981024	0.00109174
7-Oxocholesterol	NA	0.00132952	0.00134758	0.00130286	0.00135699	0.00145136	0.00136502	0.00136154	0.0013288	0.00133058	0.00133733	0.00142453	0.00145856	0.00143291	0.00136422	0.00133262	0.00137769	0.00134294	0.00132198	0.00133644	0.00134473	0.00136059	0.00134414	0.00130994	0.0013467	0.00136593	0.00132526	0.00148371	0.00136607	0.00145096	0.00135934	0.00140315	0.00140878	0.00143167	0.00142009	0.00133877	0.00141386	0.00138135	0.00130378	0.00139067	0.00135006	0.00126359	0.00133211	0.001384	0.00138721
1-Hydroxy Vitamin D3	NA	0.00125877	0.00127177	0.00124699	0.00126508	0.00126597	0.00127315	0.00126746	0.0012448	0.00122957	0.00131458	0.00122471	0.0012478	0.00132926	0.00129933	0.0012459	0.00128812	0.00130989	0.00124729	0.00132225	0.00131153	0.00135301	0.00130644	0.00126779	0.00123126	0.00124107	0.00127676	0.00121512	0.00124796	0.00137055	0.00131575	0.00127264	0.00130283	0.0012672	0.00127474	0.00127107	0.00125859	0.001264	0.00124183	0.00128024	0.00125946	0.00120866	0.00117154	0.00125872	0.00128008
7.alpha.-Hydroxy-4-cholesten-3-one	C05455	0.00118954	0.00128217	0.00106037	0.00131573	0.00122474	0.00110622	0.00127873	0.00132458	0.00116978	0.00123103	0.00119978	0.00107694	0.00140094	0.0011765	0.00127309	0.0011594	0.00113517	0.0011762	0.00115656	0.00111198	0.0012483	0.00117976	0.00115369	0.0012543	0.00126725	0.00122978	0.00120402	0.00110068	0.00108142	0.00119008	0.00113083	0.00109314	0.00129954	0.00137438	0.00123575	0.0011443	0.00118918	0.00123811	0.00104236	0.00116631	0.00108364	0.00119863	0.00124323	0.00129555
N-Palmitoyl phenylalanine	NA	0.0012893	0.00120485	0.00112241	0.0011534	0.00123291	0.00134166	0.00117131	0.00120696	0.00122578	0.00122911	0.00116658	0.0012006	0.00121156	0.00120957	0.00124414	0.00121456	0.00108051	0.00126579	0.00118077	0.00108849	0.00138441	0.00121014	0.00123156	0.00118811	0.00123036	0.00121527	0.00116338	0.00114812	0.0012039	0.00130775	0.00120339	0.0011764	0.00126438	0.0012739	0.00122011	0.00123509	0.00127644	0.00121	0.001198	0.00123758	0.00121641	0.00128845	0.00123404	0.00123399
Lovastatin	C07074	0.00118049	0.00132154	0.00114753	0.001198	0.00123638	0.00123496	0.00125967	0.00113591	0.00120084	0.00148119	0.00125548	0.00123806	0.00132736	0.00123596	0.001204	0.00120226	0.00117248	0.00125934	0.00135389	0.00124005	0.00119686	0.00118213	0.00112141	0.00122133	0.00119106	0.00130181	0.00125868	0.0012513	0.00118552	0.00126708	0.00127451	0.00114807	0.0012168	0.00127634	0.00127416	0.00102332	0.00117088	0.00120555	0.00120234	0.00123991	0.00105498	0.00128111	0.00122092	0.00113025
3-Isomangostin	NA	0.00101731	0.0010671	0.00104573	0.00105986	0.00107112	0.00101962	0.0010628	0.00104641	0.00108912	0.00119969	0.00133612	0.00101503	0.00112222	0.0011041	0.00108011	0.001016	0.001016	0.00102201	0.00139914	0.000952975	0.000998455	0.00108822	0.00113277	0.00138243	0.00102023	0.000794903	0.00141956	0.00126649	0.000790828	0.000998688	0.00105832	0.000773157	0.00102152	0.000798297	0.00135591	0.00101437	0.000910542	0.00107447	0.00106901	0.000859107	0.00125069	0.000968944	0.000990964	0.00101609
2-acetoxy-6-pentadecylbenzoic acid	NA	0.00135933	0.00128125	0.00129204	0.0014556	0.00148121	0.00144582	0.00137351	0.00127673	0.00135848	0.0011848	0.00114264	0.00152893	0.00134135	0.00122836	0.00110665	0.0013998	0.00124962	0.00117768	0.00125665	0.00124567	0.00132368	0.00143961	0.00123039	0.00146479	0.00126714	0.0014155	0.00145547	0.00124236	0.00134289	0.00125053	0.00143422	0.00152866	0.00147983	0.00122173	0.00133518	0.00157913	0.00138488	0.00137776	0.00143585	0.00119495	0.00132939	0.00139679	0.00137769	0.00143235
1-Hydroxy Vitamin D2	C08211	0.0013096	0.00131492	0.00128378	0.0013398	0.0014109	0.0012905	0.00132942	0.00132011	0.00133548	0.00131621	0.00139552	0.00144815	0.00139624	0.00130459	0.00134803	0.00132147	0.00128259	0.00129818	0.0012917	0.00128915	0.00134188	0.00132337	0.00141099	0.00133663	0.00132868	0.00132203	0.00142028	0.00135668	0.0013467	0.00128836	0.00137283	0.00137824	0.00140812	0.00137337	0.00129701	0.00137686	0.00133068	0.00128154	0.00134708	0.00122436	0.00132159	0.00132415	0.00135787	0.0013589
3-Oxo-4-cholestenoic acid	NA	0.00136354	0.00136511	0.00138649	0.00130211	0.00139565	0.0013847	0.00140608	0.00131296	0.00136654	0.0013365	0.00132485	0.00140045	0.00137857	0.00136943	0.00131314	0.00158276	0.00133237	0.00135254	0.00136237	0.00134875	0.00144591	0.00141443	0.00130907	0.0013611	0.00139704	0.00135006	0.00145556	0.0013176	0.00141381	0.00136081	0.00141664	0.00145094	0.00137394	0.00138836	0.0013534	0.00141076	0.00139572	0.00133651	0.00141471	0.00130986	0.00131163	0.00140011	0.00138084	0.00142093
16-Deoxyvertaline B	NA	0.00093093	0.00107358	0.00114307	0.00117042	0.00114756	0.00106114	0.00133914	0.000891384	0.000981804	0.00111939	0.00116535	0.00086104	0.000964586	0.00123588	0.00124914	0.00129811	0.000988623	0.000931879	0.000962109	0.000873191	0.00139623	0.00126186	0.00126535	0.00120625	0.00120226	0.00122265	0.00112008	0.00133054	0.00131644	0.001241	0.00143059	0.000836499	0.00110059	0.0013987	0.00115246	0.00110081	0.00105034	0.00121719	0.00117261	0.00117984	0.000994065	0.00105888	0.00120839	0.00112573
7.alpha.,24(S)-Dihydroxy-4-cholesten-3-one	NA	0.00130441	0.00131154	0.00128761	0.00125071	0.00135492	0.00132449	0.00134452	0.00125334	0.00127505	0.00129006	0.001242	0.0013238	0.00134773	0.0013496	0.00134367	0.00144949	0.00132372	0.00129445	0.00128892	0.00129373	0.0013963	0.00131828	0.00118808	0.00131606	0.00134527	0.00130521	0.00125549	0.00129164	0.00136683	0.00133214	0.00132009	0.00132947	0.00136891	0.0014073	0.00134459	0.00138848	0.00138001	0.00125755	0.00133246	0.00130478	0.00131225	0.00131721	0.00131381	0.00131629
Acylcarnitine 18:3	C02301	0.00120353	0.00118606	0.00114204	0.00122362	0.00117032	0.00128234	0.00115375	0.00117255	0.0011355	0.00137342	0.00117015	0.00119926	0.00109569	0.00127304	0.00126312	0.0012322	0.00117456	0.00121086	0.0011567	0.00129804	0.00143302	0.00115562	0.0010812	0.00116578	0.00110492	0.00121817	0.00121187	0.000986435	0.00113718	0.00130777	0.00121171	0.00115622	0.00120677	0.00117684	0.00113363	0.00122682	0.00115871	0.00124087	0.00111406	0.00120756	0.00115537	0.00110671	0.0010883	0.00113915
Linoleoylcarnitine	NA	0.00125843	0.00130826	0.00131997	0.00130146	0.00119076	0.00140784	0.00126097	0.0012737	0.00134934	0.00152349	0.00129023	0.00125521	0.00120965	0.00148662	0.0014135	0.00136967	0.00130259	0.00137925	0.00135583	0.0013661	0.00153782	0.00127686	0.00127731	0.00123311	0.00120522	0.00132951	0.00124932	0.00123288	0.00129727	0.00141208	0.00136849	0.00122175	0.00121342	0.00135709	0.00128392	0.00124677	0.00118878	0.0013239	0.00120532	0.00134922	0.0011719	0.00119687	0.00141247	0.00125871
Alpha-Tocotrienol	C14153	0.0013258	0.00136716	0.00129952	0.00139717	0.00141104	0.00132621	0.00136862	0.00135377	0.00139577	0.00140905	0.00134233	0.0014478	0.00136268	0.00136936	0.00133422	0.00133107	0.00134211	0.00129601	0.00139234	0.00135811	0.00143985	0.00137269	0.00123689	0.00136625	0.00135668	0.00139224	0.00138478	0.0013553	0.00157778	0.00137249	0.00139999	0.00133705	0.0014306	0.0013814	0.00134501	0.00135255	0.00144864	0.00136903	0.00140639	0.001309	0.00129581	0.00141278	0.00136246	0.00137788
Lupenone	C16990	0.00137811	0.00130733	0.0013032	0.00132174	0.00157882	0.00137997	0.00129472	0.00136909	0.00178493	0.00132772	0.00133133	0.00137364	0.00134169	0.00134001	0.00137189	0.001352	0.00128419	0.00126502	0.00125861	0.00130989	0.00136771	0.00144161	0.00145638	0.0013914	0.00129985	0.00129072	0.00130783	0.00131554	0.00138606	0.00134764	0.00135457	0.00135035	0.00137266	0.00141195	0.00128584	0.00137548	0.00170298	0.00128248	0.00141975	0.00135876	0.00133209	0.00135378	0.0013557	0.00136722
1-Myristoyl-2-hydroxy-sn-glycero-3-phosphoethanolamine	NA	0.00110555	0.00112919	0.00118844	0.00116004	0.00125635	0.00106329	0.00126223	0.00123237	0.00130466	0.00120729	0.00132837	0.00124764	0.00123721	0.00155745	0.00104649	0.0011758	0.00116088	0.00111601	0.00112654	0.00125648	0.00110811	0.00121815	0.00106146	0.00125296	0.00127998	0.00121399	0.00128482	0.00115098	0.00135009	0.00153757	0.00133659	0.0012994	0.00125519	0.00133928	0.0011548	0.00109676	0.00123152	0.00122398	0.00117645	0.00122442	0.0012331	0.00124603	0.00137893	0.00130997
Oleoyl-L-carnitine	NA	0.00131081	0.00133381	0.00128227	0.00136478	0.00125487	0.00142974	0.00126139	0.00132249	0.00121345	0.00146373	0.00121461	0.00125198	0.00121161	0.00129332	0.00138832	0.00136648	0.0013313	0.00141287	0.00132079	0.00134593	0.00145851	0.00130012	0.00134837	0.00130686	0.0012864	0.00137337	0.00124477	0.00119403	0.00147356	0.00144312	0.00112413	0.00126051	0.00127633	0.00122983	0.0012718	0.00121171	0.00130228	0.00136032	0.0012677	0.00137051	0.00127888	0.00121852	0.00132158	0.00131077
13'-Hydroxy-gamma-tocotrienol	NA	0.00128327	0.00123791	0.00136792	0.00111405	0.00120924	0.00129231	0.00119478	0.00130068	0.00117913	0.00125945	0.00114624	0.00119963	0.00126334	0.00150872	0.00138718	0.00137602	0.0013884	0.00144736	0.00139523	0.00145297	0.00146024	0.00114563	0.00100031	0.0012056	0.00118569	0.00122838	0.00133513	0.0011661	0.00122277	0.0014842	0.0011999	0.00122186	0.0012159	0.00124655	0.00136812	0.00117356	0.00118138	0.0011935	0.0011839	0.00146267	0.00113973	0.00116729	0.00117397	0.00118454
Stearoyl-L-carnitine	NA	0.00126743	0.00125666	0.00121917	0.00132951	0.00119924	0.00131188	0.00125244	0.00129577	0.00115163	0.00128344	0.00122023	0.00134619	0.00124621	0.00125539	0.00131285	0.00134953	0.00132144	0.00129915	0.00126174	0.00132287	0.00135646	0.00131321	0.00137299	0.00132154	0.00130125	0.00133264	0.00136049	0.00124608	0.00124154	0.00131963	0.00106745	0.00132495	0.00122456	0.00123387	0.00131308	0.00117258	0.0012692	0.00134292	0.00124094	0.00128215	0.0012483	0.00124145	0.00125988	0.0013336
Irbesartan	C07469	0.00131634	0.00131433	0.00124178	0.00133225	0.00170668	0.00136582	0.00135313	0.00123385	0.00120346	0.00135046	0.00118729	0.00140799	0.00134001	0.00127126	0.00126473	0.00137601	0.00121366	0.00131625	0.00134987	0.0011956	0.00132563	0.00135888	0.00124896	0.00135705	0.00131939	0.00128642	0.00138411	0.00134072	0.00135169	0.00150588	0.00136586	0.00138917	0.00144111	0.00116436	0.00130667	0.00144317	0.00137532	0.00125108	0.00159526	0.0011621	0.00122582	0.00143611	0.00124532	0.00133946
Sipeimine	C10808	0.0011097	0.00105262	0.00114293	0.00102988	0.00128725	0.00112598	0.00140269	0.00100831	0.000999401	0.00116484	0.00114271	0.000939038	0.00102732	0.00107107	0.00104242	0.00112337	0.00100204	0.00117146	0.00128669	0.00102315	0.00140116	0.00107045	0.00121022	0.00123937	0.00115356	0.00137234	0.00136498	0.0013006	0.00139228	0.00100527	0.0012046	0.00107258	0.00105338	0.00124505	0.000961037	0.000956337	0.00119121	0.00101136	0.00102128	0.000974808	0.00101125	0.0011012	0.00122811	0.00110721
Acylcarnitine 19:3	C02301	0.00122911	0.00132365	0.00111426	0.00121537	0.00111965	0.0013761	0.00125561	0.00120736	0.00125403	0.00119634	0.00109956	0.00115555	0.00127835	0.00122647	0.00120164	0.00125148	0.00113389	0.00130311	0.00115047	0.00109694	0.00125913	0.00120856	0.00106364	0.00121742	0.00121624	0.00129137	0.00114438	0.00115929	0.00115969	0.00137076	0.00120318	0.00115961	0.00123567	0.00127796	0.00118728	0.00130971	0.00124352	0.00124724	0.00123324	0.00125669	0.00127306	0.00111544	0.00116674	0.00127078
LysoPE 15:0	C04438	0.00131561	0.00133208	0.00135098	0.00139058	0.00141847	0.0013022	0.00139845	0.00138993	0.00153236	0.00138607	0.00145699	0.00140049	0.00143941	0.00131144	0.00129943	0.00138085	0.0013626	0.00138752	0.00128682	0.00147393	0.00140288	0.00142044	0.00132965	0.00149281	0.00144902	0.00137845	0.00149771	0.00131817	0.00150749	0.00136069	0.00149699	0.00147436	0.00135498	0.00144513	0.00135462	0.00135251	0.00136836	0.0013769	0.00133607	0.00140815	0.0013613	0.00136733	0.00155758	0.00148066
13'-Hydroxy-alpha-tocotrienol	NA	0.00126966	0.00130366	0.00123567	0.00126052	0.00130613	0.0012329	0.00127497	0.00123562	0.00125149	0.0012921	0.00123239	0.00132123	0.00128839	0.0012203	0.00122601	0.00125976	0.00123378	0.00128196	0.00125296	0.0012411	0.00131175	0.0012624	0.00128656	0.00123838	0.0012531	0.00130027	0.00131634	0.00123492	0.00146027	0.00119526	0.00128098	0.001332	0.00133534	0.00132546	0.00122972	0.00129167	0.00131959	0.00124152	0.00129018	0.00121934	0.00123342	0.00130478	0.00127553	0.00129572
3-Hydroxyoleylcarnitine	NA	0.0012335	0.00116599	0.00113421	0.0011839	0.00115487	0.00124686	0.00112847	0.00117422	0.00116694	0.00128863	0.00115185	0.00103718	0.00101481	0.00130089	0.00117979	0.00119382	0.00118609	0.00119409	0.00112115	0.00124121	0.00145453	0.00108944	0.0011411	0.00110684	0.00110532	0.00123826	0.00115068	0.000971173	0.000993339	0.00119493	0.00092787	0.00109044	0.00107174	0.00101252	0.00112176	0.00100639	0.00109405	0.00118	0.00108318	0.00125669	0.00114873	0.0010248	0.00103215	0.00109641
Betulin	C08618	0.00123488	0.00124222	0.00115424	0.00124266	0.0014337	0.00127786	0.00124321	0.00127631	0.00159169	0.00123376	0.00117534	0.00127437	0.00128534	0.0012777	0.00122285	0.00123989	0.00119983	0.00116852	0.00124123	0.00128077	0.00130219	0.00126879	0.00120806	0.00127121	0.00125709	0.00125693	0.00120854	0.00122412	0.00133669	0.00126829	0.00129724	0.0012814	0.00131637	0.00124023	0.00123714	0.00125527	0.00150648	0.00125488	0.00127531	0.00118684	0.00122481	0.00126511	0.00127318	0.00124762
1-Palmitoyl-2-hydroxy-sn-glycero-3-phosphoethanolamine	NA	0.00141936	0.00133965	0.00151572	0.00146537	0.00143351	0.00137558	0.00150115	0.00150142	0.0015477	0.00149406	0.00127506	0.00147366	0.0014396	0.0012809	0.00143008	0.00138425	0.00137853	0.00137893	0.00134341	0.00150254	0.00140808	0.00145204	0.00139035	0.00153106	0.00147155	0.00149981	0.00150154	0.00136987	0.00151032	0.00136006	0.00152321	0.0015225	0.00141819	0.001621	0.00147104	0.00147215	0.00145064	0.00152869	0.0014022	0.00152374	0.00145508	0.00146365	0.00163249	0.00144362
Acylcarnitine 20:1	C02301	0.00126756	0.00125023	0.00122382	0.00125763	0.00132335	0.00124008	0.00124496	0.00124225	0.00127466	0.00125085	0.00117008	0.00134897	0.0013002	0.00127857	0.00126794	0.00132916	0.00131071	0.00122126	0.0012242	0.00134549	0.00126161	0.00131727	0.00122815	0.00129781	0.00124365	0.00126061	0.00129273	0.00124775	0.00128394	0.00132168	0.00128326	0.00137763	0.00133369	0.00121556	0.00126599	0.00134999	0.00127629	0.00125762	0.00131115	0.0012751	0.00123665	0.00119333	0.00128265	0.00128656
Wilforlide A	NA	0.00118508	0.00123485	0.0011941	0.00119966	0.00121293	0.00118038	0.00123901	0.00126185	0.00140517	0.0012693	0.00117791	0.00120797	0.00123282	0.00122308	0.00118049	0.00122772	0.00119575	0.00117197	0.00114895	0.00122219	0.00125351	0.00123581	0.00113324	0.00121378	0.00118749	0.00119073	0.00119693	0.00119387	0.00119118	0.00122753	0.00122097	0.00129576	0.00124915	0.00117872	0.00119318	0.00142647	0.00129342	0.00116754	0.00128765	0.00120076	0.00129682	0.00127833	0.00124917	0.00117897
LysoPE 17:1	C04438	0.00108	0.00114056	0.00111691	0.00116503	0.00110015	0.00112098	0.00114345	0.00115373	0.0011325	0.00107259	0.00115802	0.00127935	0.00124363	0.00120861	0.00106081	0.00120802	0.00115525	0.00119538	0.00119005	0.00114198	0.00111779	0.0010436	0.00106323	0.00124265	0.00113968	0.00112424	0.00121505	0.001116	0.00112014	0.00118468	0.00121032	0.00130363	0.00112139	0.00136861	0.0011233	0.0011617	0.00104097	0.00123184	0.00115341	0.00120854	0.00110728	0.00113446	0.00131128	0.00125656
L-Arachidonoylcarnitine	NA	0.00114204	0.00112781	0.00109005	0.00121291	0.00116235	0.00116203	0.000999388	0.00124781	0.00124812	0.00116646	0.00105562	0.00129306	0.00112251	0.00101383	0.00101769	0.00125862	0.00112994	0.00132763	0.00126998	0.00127976	0.00127739	0.00129794	0.00100126	0.00120598	0.00111095	0.00107828	0.00103738	0.00120181	0.00109188	0.00103255	0.0012152	0.00134453	0.00135	0.00130212	0.00108934	0.0012438	0.00119045	0.00129629	0.00122246	0.00104944	0.00101665	0.00113802	0.00131219	0.0012286
18-BETA-GLYCYRRHETINIC ACID471-53-4	NA	0.00122147	0.00140522	0.00123328	0.00126432	0.00132167	0.00118828	0.00127889	0.00122758	0.00135379	0.00128812	0.00131119	0.00132853	0.00132525	0.0012299	0.00125613	0.00135165	0.00123054	0.00118706	0.00128851	0.00128579	0.00148423	0.00125941	0.00111448	0.00125675	0.00125856	0.0012594	0.00127877	0.00127669	0.00129534	0.00126776	0.0013388	0.00131793	0.00134211	0.00131223	0.00131953	0.00139764	0.00132868	0.00123504	0.00134129	0.00121482	0.00126672	0.00130583	0.00129951	0.00126575
LysoPE 18:2	C04438	0.00109236	0.00111701	0.00131639	0.00114772	0.00120353	0.00109733	0.00125713	0.00120488	0.00123035	0.00113907	0.00113444	0.00120481	0.00138062	0.00118154	0.00123513	0.00116149	0.00111348	0.00116573	0.00119483	0.00116128	0.00119929	0.00120623	0.00114245	0.00118216	0.00116352	0.00120274	0.00119755	0.00114142	0.00112677	0.00116279	0.00122261	0.00123109	0.00110557	0.00128056	0.00112864	0.00120796	0.00109316	0.00119331	0.00113809	0.00126295	0.00111997	0.00104628	0.00133504	0.00117841
LysoPE 18:1	C04438	0.00119429	0.00120878	0.00144328	0.00123227	0.0012155	0.00118322	0.00122319	0.00131082	0.0013083	0.00126489	0.00131176	0.00134348	0.00134652	0.00118022	0.00134089	0.00114803	0.00119982	0.00118159	0.00114887	0.0011873	0.00124298	0.00124497	0.00129158	0.00132301	0.00122063	0.00127221	0.00135945	0.00120132	0.00128832	0.00123849	0.00135892	0.00137572	0.00119563	0.00144521	0.00120081	0.00123938	0.00125391	0.00130867	0.00119865	0.0013958	0.00127891	0.00138891	0.00147779	0.00129291
LysoPE 18:0	C04438	0.00129791	0.00110087	0.00132745	0.00128842	0.00116269	0.001134	0.00120816	0.00134342	0.00126115	0.00118485	0.00111001	0.00121395	0.00122868	0.00117631	0.00131426	0.00114206	0.00131147	0.00119887	0.00117912	0.00112782	0.00123932	0.00123091	0.00143574	0.00127816	0.0011957	0.00128346	0.00127642	0.00109873	0.00118198	0.00116628	0.00123881	0.00123651	0.00109027	0.00130117	0.00134165	0.00115141	0.00117866	0.0013069	0.00118139	0.00134886	0.00120754	0.00123653	0.0015208	0.00122407
LysoPC 16:1	C04230	0.00124464	0.00131568	0.00126555	0.00126422	0.00122635	0.00124265	0.00120679	0.00121364	0.00118312	0.00127069	0.00115976	0.00123528	0.00134314	0.00123711	0.00137017	0.00118407	0.00121525	0.00120008	0.00123643	0.00135287	0.00119118	0.00117321	0.0012522	0.00118699	0.00119439	0.00117432	0.001211	0.00119939	0.00119945	0.00122037	0.00122046	0.00129695	0.00123404	0.00137371	0.00123752	0.00121816	0.00126242	0.00129429	0.00131494	0.00126751	0.00135362	0.00130816	0.00151239	0.00124372
LysoPC 16:0	C04230	0.00159932	0.00130549	0.00165874	0.00144544	0.00132883	0.00141755	0.00139505	0.00153609	0.00132087	0.00149467	0.00124579	0.00133214	0.00152976	0.00142136	0.00156994	0.00139591	0.00159401	0.0015923	0.0014989	0.00138178	0.00146195	0.00148935	0.00158751	0.00142316	0.00138551	0.00147983	0.00150139	0.0013289	0.00132478	0.00143209	0.0013135	0.00139899	0.00128964	0.00136834	0.00156203	0.00136274	0.00135697	0.00147791	0.00134127	0.00164411	0.00141482	0.00133332	0.00179333	0.00138663
Tuftsin	NA	0.00114939	0.0013058	0.00114904	0.00118054	0.00122948	0.001086	0.00126702	0.00116438	0.00126049	0.00110563	0.00116588	0.00131148	0.00131485	0.00115291	0.00115093	0.00124752	0.00117397	0.00115049	0.00131326	0.00122184	0.00121186	0.00125888	0.000870465	0.0012328	0.00122594	0.00125689	0.00120202	0.00119446	0.00126686	0.00120613	0.00128083	0.00120003	0.00127558	0.0012561	0.0011729	0.00130478	0.00117948	0.00123193	0.00132673	0.0011279	0.00111442	0.00129567	0.00125664	0.00125237
Propanoic acid, 2-[[4-[2-[[(cyclohexylamino)carbonyl](4-cyclohexylbutyl)amino]ethyl]phenyl]thio]-2-methyl-	C15622	0.0012814	0.00146595	0.00125167	0.00129916	0.00132315	0.0012122	0.00135466	0.001302	0.00134283	0.00127184	0.00134	0.00143222	0.00146252	0.00126315	0.00125286	0.00134728	0.00132157	0.0013066	0.00145157	0.00139415	0.00133829	0.0013482	0.00125028	0.00135856	0.00133368	0.00136172	0.00134748	0.00135996	0.00141912	0.00131606	0.00140042	0.00127638	0.00140466	0.00142103	0.00129043	0.001426	0.0013047	0.00139132	0.00148076	0.00126167	0.00122561	0.00131278	0.00136629	0.00135576
1-(1Z-Octadecenyl)-sn-glycero-3-phosphocholine	NA	0.00123131	0.00124471	0.00116402	0.00129515	0.00110256	0.00118248	0.00123966	0.0013238	0.00123197	0.00118382	0.00137292	0.00121618	0.00127503	0.0012124	0.0012093	0.00117408	0.0012664	0.00130813	0.00128178	0.0011554	0.00126079	0.00128676	0.0014244	0.00124019	0.00120626	0.00123461	0.00129055	0.00115624	0.00127794	0.00125106	0.00118716	0.00110422	0.00115312	0.00121943	0.00127009	0.00117497	0.00120652	0.00126319	0.00121212	0.0013613	0.00119592	0.00130384	0.00128012	0.00123426
1-O-Octadecyl-sn-glyceryl-3-phosphorylcholine	NA	0.00122661	0.00128332	0.00115016	0.00128485	0.00105909	0.00118201	0.00117372	0.00129497	0.00109427	0.00116631	0.00132567	0.00114524	0.00120229	0.00118668	0.00121565	0.00119584	0.00131253	0.00133006	0.0011986	0.00113223	0.00126258	0.00126413	0.00139061	0.0012443	0.00119487	0.00124376	0.00126869	0.00110428	0.00117435	0.0011759	0.00112152	0.00102017	0.00105188	0.00118765	0.00130547	0.001084	0.00122593	0.00127142	0.00118106	0.0013277	0.0011384	0.00128048	0.00116978	0.00117775
LysoPC 18:2	C04230	0.00125541	0.00119338	0.00142043	0.00121188	0.00113697	0.00126133	0.0012852	0.00120623	0.00119977	0.00117994	0.00113342	0.00123326	0.00150641	0.00119148	0.0012484	0.00117384	0.00120607	0.00112926	0.00136316	0.00118541	0.00118868	0.00125867	0.00126122	0.00117188	0.00124437	0.00121649	0.0011838	0.00120916	0.00124605	0.00124781	0.00119176	0.00120485	0.00119564	0.00118592	0.0011376	0.00127774	0.00117386	0.00117761	0.00121906	0.00135454	0.00122224	0.00103683	0.00145026	0.00119413
LysoPC 18:1	C04230	0.00128702	0.00117378	0.00153111	0.00125665	0.00118635	0.00129193	0.00125912	0.00129728	0.00118873	0.00124295	0.0011451	0.00120725	0.00146191	0.00124516	0.00138831	0.00123258	0.00131996	0.00127355	0.00124915	0.00118233	0.00128448	0.00123046	0.00138822	0.00121523	0.001188	0.00127592	0.00128178	0.00122673	0.00122718	0.00126791	0.00119413	0.0012136	0.00115039	0.00121118	0.00125161	0.00124524	0.0011899	0.00123623	0.00117085	0.00150428	0.00129892	0.00119181	0.00158339	0.00123118
LysoPC 18:0	C04230	0.00151648	0.00127579	0.00150603	0.00139659	0.00122516	0.00130686	0.00128204	0.00146972	0.00120014	0.00134167	0.00118153	0.00123823	0.00135826	0.00139197	0.00151719	0.00126739	0.00152394	0.00151944	0.00136271	0.00128811	0.00139412	0.00139707	0.00155837	0.00140182	0.00134334	0.00139636	0.00145308	0.00116443	0.00120894	0.00136477	0.00120134	0.00130172	0.00116528	0.00126556	0.00151423	0.0012683	0.00127146	0.00140194	0.00126546	0.00153341	0.00133109	0.00132956	0.00161301	0.00131752
2-Piperidinecarboxylic acid, 1-(3,3-dimethyl-1,2-dioxopentyl)-, (1R)-1-(3-aminophenyl)-3-(3,4-dimethoxyphenyl)propyl ester, (2S)-	NA	0.00140524	0.00111718	0.00100556	0.000892016	0.000978776	0.000949594	0.000967539	0.000948492	0.00101572	0.00101843	0.000987506	0.00100903	0.000925926	0.000915826	0.000927317	0.000980607	0.00094762	0.00106448	0.00144617	0.00103628	0.00128263	0.0013878	0.00110341	0.00110652	0.00100968	0.000885193	0.000965395	0.00103139	0.00136214	0.000952939	0.00099818	0.000993193	0.00107716	0.000929849	0.00100066	0.000953113	0.0010792	0.000959284	0.000960734	0.000950242	0.00105656	0.00111362	0.00095742	0.00096807
protoporphyrin IX	C02191	0.00123635	0.00113636	0.00133136	0.00115811	0.00119962	0.00116566	0.00116359	0.00135979	0.00117634	0.001364	0.00119403	0.00129383	0.00121643	0.00126816	0.00121663	0.00131797	0.00112526	0.00108717	0.001125	0.00114727	0.00144124	0.00124308	0.00131102	0.00126918	0.00135149	0.00128573	0.0012299	0.00117484	0.00123494	0.00129105	0.00111631	0.00109924	0.00113571	0.00127878	0.00124134	0.00143033	0.00144933	0.0011772	0.00134812	0.00128396	0.00123311	0.00148866	0.00130624	0.00142549
Pheophorbide a	C18021	0.00115966	0.00107933	0.00123802	0.00102471	0.00107069	0.00117516	0.00122821	0.00114241	0.00123305	0.00139758	0.00115155	0.00143907	0.00107126	0.00111469	0.00147026	0.00123594	0.00144024	0.00141454	0.00120267	0.00135772	0.00128199	0.00121617	0.00103033	0.00121989	0.00121603	0.00135901	0.0013232	0.00129764	0.00122821	0.00117219	0.00140271	0.00127257	0.00117394	0.00124016	0.00121335	0.00123169	0.00126269	0.00131858	0.00133148	0.00122841	0.00122783	0.00104291	0.00115548	0.00108222
Soyasaponin Bb	C08983	0.00126574	0.00112712	0.00110618	0.00105591	0.00118608	0.00120939	0.00103866	0.00132065	0.00108374	0.00107064	0.000994418	0.00122623	0.0011787	0.00148963	0.000989815	0.00108394	0.00135594	0.00133964	0.000993896	0.00126043	0.000963823	0.00119368	0.00127511	0.00102313	0.0012241	0.00117675	0.00115826	0.00107017	0.0012377	0.00117913	0.000927975	0.000945851	0.00114655	0.00103461	0.00108052	0.00114334	0.00120675	0.00100893	0.000972913	0.00137962	0.000879241	0.00120954	0.00102437	0.000990424
Malondialdehyde	C19440	0.00129015	0.00120805	0.00132432	0.0012824	0.00123889	0.00124482	0.00127028	0.00134381	0.00123898	0.0012886	0.00122045	0.00127135	0.00123133	0.00123997	0.00128873	0.00129912	0.00127754	0.00125155	0.00131457	0.00131213	0.00130045	0.00121689	0.00118245	0.00133427	0.00122961	0.00131349	0.00124176	0.00130335	0.00125544	0.0012897	0.00124014	0.00128167	0.00118376	0.00125692	0.00130105	0.00123996	0.00125796	0.00133771	0.00129153	0.00128257	0.00126648	0.00125765	0.00118232	0.00120841
Propionic acid	C00163	0.00143215	0.00131711	0.00145895	0.00115723	0.00125382	0.00130759	0.00135332	0.0014772	0.00139247	0.00120642	0.00121302	0.00120357	0.00135721	0.00126857	0.00130509	0.00126327	0.001451	0.00133159	0.00130321	0.00132347	0.0012462	0.00123612	0.00133536	0.00128351	0.00136679	0.00131277	0.00125461	0.0013406	0.00139751	0.00122931	0.00133821	0.00129614	0.00121062	0.0014043	0.00150313	0.00127277	0.00139325	0.00127586	0.00125735	0.00149811	0.00130806	0.00132834	0.00125204	0.00139851
Methyl acrylate	C19443	0.00129026	0.00121384	0.00126823	0.0011722	0.00117941	0.00120407	0.0012565	0.00126163	0.00118403	0.00126836	0.00114037	0.00111935	0.00118506	0.00118931	0.00128188	0.0012306	0.00124821	0.00125578	0.00127333	0.00131718	0.00119996	0.00114962	0.00113085	0.00125984	0.0012066	0.00132201	0.00116499	0.00127591	0.00121156	0.00122948	0.00126081	0.00122935	0.00115719	0.00113724	0.00123305	0.00119298	0.00128389	0.00120424	0.00119851	0.00120854	0.00123393	0.00118355	0.00114703	0.00105384
Glucosereductone	NA	0.00130927	0.00121885	0.00139178	0.00130389	0.00138743	0.00132092	0.00128375	0.00135522	0.00128894	0.00128977	0.00129958	0.00135331	0.00130165	0.00131043	0.00138654	0.00128161	0.00134617	0.00130875	0.0013322	0.00139668	0.00128014	0.00129366	0.00136324	0.00141756	0.00128685	0.00133849	0.00130119	0.00129372	0.00138261	0.00132792	0.00127622	0.00130276	0.0012361	0.00125229	0.00131854	0.00125797	0.00126898	0.00133722	0.00132436	0.00134884	0.00129355	0.00128672	0.00125145	0.00123781
1-Hydroxy-2-butanone	NA	0.00123155	0.00120263	0.00122403	0.00123694	0.00127399	0.00120517	0.00117362	0.00109936	0.00121315	0.00115278	0.00123011	0.00122203	0.00122698	0.00121393	0.0010866	0.00112963	0.00104965	0.00120763	0.00110965	0.0012399	0.00120215	0.00118421	0.00119053	0.00117833	0.00118827	0.00111495	0.00124063	0.0012116	0.00117884	0.0011172	0.00127105	0.00125776	0.0012585	0.00121683	0.00111382	0.00142098	0.00119459	0.00114434	0.00122836	0.00106254	0.00122399	0.00133046	0.00134421	0.0011648
(alpha-D-mannosyl)7-beta-D-mannosyl-diacetylchitobiosyl-L-asparagine, isoform A (protein)	C01401	0.0012795	0.00129367	0.0012513	0.00127766	0.00127376	0.00131739	0.00123808	0.00127551	0.00126827	0.00123089	0.00122755	0.00126427	0.00125972	0.00134492	0.00127328	0.00122118	0.00130154	0.00126879	0.00123312	0.0012973	0.0012238	0.00126353	0.00128576	0.00121102	0.00125363	0.00125352	0.00122893	0.00124382	0.00126595	0.0012882	0.00127066	0.00125753	0.00125353	0.00137575	0.00124629	0.00124426	0.0012255	0.00129483	0.00123665	0.00127423	0.00127868	0.00128899	0.00122329	0.00124999
Glyceraldehyde	C02154	0.00140162	0.00133808	0.00100105	0.00138681	0.00138335	0.00135626	0.00138913	0.000921202	0.00140444	0.00138051	0.00137807	0.000919531	0.00135315	0.000874672	0.00104252	0.0013959	0.00139043	0.00149135	0.00139983	0.00141691	0.00137303	0.0013396	0.00152859	0.00102303	0.0013656	0.0013688	0.00133266	0.00141438	0.00138333	0.00135976	0.00136542	0.00139451	0.00133524	0.00135152	0.00138863	0.00137194	0.00137637	0.00139407	0.00137406	0.00138938	0.00138136	0.00136794	0.00136569	0.00135725
Succinic anhydride	C19524	0.00136591	0.00128301	0.0013883	0.00118408	0.00128048	0.0012741	0.00128565	0.00141023	0.00132846	0.00123825	0.00115119	0.00125821	0.00131686	0.00121459	0.00113795	0.00120634	0.00138471	0.00126461	0.00117975	0.00114162	0.00119589	0.00123	0.00127405	0.00122061	0.00130328	0.00123568	0.00117315	0.00126353	0.001333	0.00111875	0.00128207	0.00123615	0.00125173	0.00133687	0.00143837	0.00125074	0.00132465	0.00123157	0.00127249	0.00143592	0.00124125	0.0011718	0.00122287	0.00133525
2-Ketobutyric acid	C00109	0.00134933	0.00126733	0.00134033	0.00133714	0.00134546	0.00130566	0.00130427	0.00137233	0.00130507	0.00131768	0.00128196	0.00135601	0.00127731	0.00129499	0.00133495	0.00134337	0.00136098	0.00129461	0.00137314	0.00135048	0.00128948	0.00133151	0.00131467	0.00134491	0.00123013	0.00132952	0.00126677	0.00134342	0.00131619	0.00131014	0.00123063	0.00136961	0.00117561	0.0012353	0.00132564	0.00129463	0.0013455	0.00137791	0.0013559	0.00133699	0.00134832	0.00126775	0.00131281	0.00128263
Succinic semialdehyde	C00232	0.00128611	0.00125319	0.00126099	0.00135857	0.00138487	0.00129065	0.00129506	0.00130346	0.00130825	0.00131904	0.00132824	0.00141982	0.00132932	0.00132319	0.00132986	0.00130415	0.00129322	0.0012988	0.0012838	0.0012977	0.00130672	0.00139428	0.00136186	0.00134515	0.00128163	0.00132324	0.00134303	0.00129071	0.0013699	0.00127834	0.0012732	0.00132349	0.00132946	0.00130159	0.00131032	0.00131069	0.00131314	0.00132147	0.00133251	0.00129553	0.00132607	0.00137673	0.00127309	0.00122596
L-3-Aminobutyric acid	NA	0.001291	0.00131041	0.00111645	0.00129338	0.00134949	0.0013264	0.00126041	0.00123687	0.0013549	0.0012372	0.00123885	0.00129778	0.00132681	0.00133706	0.00118403	0.00125177	0.0012122	0.00132217	0.0012363	0.00124401	0.00123609	0.00127928	0.00123495	0.00123887	0.00131489	0.00126326	0.00121686	0.00133728	0.00130892	0.0012643	0.00133494	0.0013324	0.00127509	0.00131006	0.00119554	0.00133204	0.00128734	0.00131191	0.00130436	0.00116985	0.00134365	0.00128358	0.00129046	0.00129296
.gamma.-Hydroxybutyric acid	C00989	0.00130362	0.00126957	0.00134593	0.00121582	0.00129647	0.00128362	0.0012803	0.00130798	0.00143488	0.00116807	0.00123785	0.00122937	0.00122031	0.00132604	0.00125605	0.00120184	0.00134617	0.00140799	0.00121723	0.00124276	0.00126452	0.00124609	0.00134002	0.00122097	0.0012528	0.00128576	0.00127542	0.00129364	0.00143288	0.00118412	0.00131587	0.00129004	0.00121267	0.00140389	0.00123176	0.00122265	0.00132781	0.0012244	0.0012603	0.00123321	0.0011661	0.00126623	0.00128244	0.00136042
L-Serine	C00065	0.0013739	0.00126801	0.0012283	0.00134606	0.00133966	0.00132959	0.00130277	0.00133498	0.00128537	0.00134266	0.00124504	0.00125461	0.00132686	0.00130997	0.00128053	0.00129724	0.00133174	0.00132026	0.00132936	0.00132553	0.00125168	0.00130492	0.00128316	0.00134068	0.00130954	0.00132366	0.00128693	0.00132329	0.00133052	0.00129856	0.00130072	0.00134627	0.00135696	0.00120431	0.00131287	0.00134142	0.00122464	0.00133657	0.00133365	0.00131289	0.00134704	0.00133671	0.00127079	0.00125622
Glyceric acid	C00258	0.00125968	0.00123756	0.00118065	0.00128992	0.00127352	0.00122011	0.00127808	0.00120499	0.00120855	0.00129651	0.00131222	0.00123105	0.00118424	0.00124982	0.00122928	0.00120942	0.00123168	0.00125547	0.0012598	0.00123976	0.0012424	0.00125007	0.00128248	0.00136727	0.00131079	0.00129589	0.00123441	0.00132699	0.0011763	0.00122158	0.00127724	0.00126416	0.00120255	0.00124188	0.00124956	0.0012415	0.00123042	0.00130276	0.00119256	0.00126182	0.00115959	0.00133843	0.00136953	0.0011823
Hypotaurine	C00519	0.00122019	0.00124168	0.0011404	0.0011418	0.00122108	0.0012147	0.00125869	0.00116619	0.00128698	0.00111017	0.00123964	0.00124698	0.00125754	0.00108608	0.00111432	0.00120958	0.00109332	0.00121414	0.00118105	0.00118972	0.00115715	0.00123683	0.0011608	0.00123264	0.00125184	0.00122996	0.00120341	0.001273	0.00123676	0.00113883	0.00125108	0.00126725	0.0011951	0.00127286	0.00111635	0.00123203	0.00126969	0.00122841	0.001232	0.0011798	0.00120498	0.00118723	0.00124063	0.00125412
Methylphosphate	NA	0.0012003	0.00121731	0.00125496	0.00127242	0.00132134	0.00121846	0.00134722	0.00130846	0.00123596	0.00122186	0.00120853	0.00131122	0.00123022	0.00116528	0.00127743	0.0013113	0.00122258	0.00123358	0.00120119	0.00113787	0.00137508	0.00132594	0.00123466	0.00120029	0.0013284	0.0013122	0.00108562	0.00123697	0.00122078	0.00129151	0.0012355	0.00124731	0.00124971	0.00131024	0.00126362	0.0013031	0.00129911	0.00133529	0.0012544	0.0012884	0.00124016	0.00118261	0.00131458	0.00129132
Trifluoroacetic acid	NA	0.00143402	0.00134099	0.00144932	0.00146303	0.00147287	0.00133709	0.00142231	0.00141285	0.00140811	0.00129012	0.00151171	0.00150018	0.0014223	0.00138061	0.00139371	0.00131329	0.00139732	0.00135339	0.00137535	0.0014274	0.00143171	0.00141715	0.00157776	0.00137893	0.00140621	0.00139795	0.00141268	0.00133739	0.00150722	0.00135881	0.00139847	0.00137373	0.00144484	0.0014357	0.00139643	0.00131786	0.00145143	0.00135912	0.00138946	0.0013918	0.00136364	0.00139826	0.00144349	0.00142524
Maleic acid	C01384	0.00136563	0.00127983	0.00132053	0.00129787	0.00138971	0.00134161	0.0013634	0.00140708	0.0013667	0.00132045	0.00122696	0.00140752	0.00133802	0.00131146	0.00129237	0.00136577	0.00131559	0.00133441	0.00135715	0.00129091	0.00139875	0.00132453	0.00126333	0.00138227	0.00137735	0.00139136	0.0012952	0.00133295	0.00132317	0.00136661	0.00137887	0.00139446	0.00128224	0.00139233	0.00133566	0.00132454	0.00130331	0.00144206	0.00135327	0.00139337	0.00134682	0.00122361	0.00131221	0.00134615
3-Oxopentanoic acid	NA	0.00133641	0.00132929	0.0012091	0.00134621	0.00142087	0.00141972	0.00124088	0.0012661	0.0014077	0.0012248	0.00136649	0.00150616	0.00135654	0.00133026	0.0012268	0.00129311	0.00126292	0.00134326	0.00126599	0.00127016	0.00131029	0.00144481	0.0013172	0.00135662	0.00132915	0.00137488	0.00137824	0.00135688	0.00142075	0.00133972	0.00141623	0.00135389	0.00142128	0.00136072	0.00125696	0.00139125	0.00136323	0.00140858	0.00136319	0.00129626	0.00131521	0.00144764	0.0013093	0.00130905
Caproic acid	C01585	0.00112241	0.00121651	0.00110973	0.00108426	0.00118108	0.00114067	0.00130784	0.000997127	0.00119088	0.00117378	0.00124121	0.00108004	0.00125264	0.00107275	0.000984726	0.0011569	0.00107991	0.00115335	0.00107867	0.00115167	0.00115108	0.00100369	0.00116019	0.00124576	0.00115034	0.00110557	0.00115313	0.00124281	0.00116132	0.00106804	0.00131294	0.00123998	0.00123324	0.00123589	0.00115839	0.00124767	0.00125748	0.00113892	0.00125242	0.00102784	0.00126663	0.00117799	0.00127558	0.0011384
3-Aminopentanoic acid	NA	0.001197	0.00120794	0.00114786	0.00120766	0.00118612	0.00125941	0.00115641	0.00123493	0.00124088	0.00117249	0.00124792	0.00119325	0.00126687	0.00122211	0.00119149	0.00117102	0.00117951	0.00121717	0.00118683	0.00121772	0.00116352	0.00120217	0.00118532	0.00118459	0.0011798	0.00119816	0.00124001	0.00118141	0.00118456	0.00123348	0.00120761	0.00123937	0.00126339	0.00116054	0.00119856	0.00124055	0.0011872	0.00124873	0.00120693	0.00126875	0.00122365	0.00121155	0.0011491	0.00124041
Succinic acid	C00042	0.00161828	0.00150747	0.00163804	0.00127632	0.00143491	0.00149417	0.00153564	0.00164588	0.00158086	0.0012771	0.00139984	0.00135494	0.00154703	0.00145317	0.00128298	0.00144258	0.0016328	0.00151207	0.00142537	0.00131859	0.00143475	0.00141809	0.0015272	0.00129709	0.0015546	0.00148566	0.00143074	0.00151473	0.00158395	0.00133575	0.00152301	0.00148814	0.00139332	0.00159208	0.0016787	0.00146683	0.00157917	0.00144747	0.00144272	0.0016787	0.00149553	0.00141773	0.00144597	0.0015839
2-Hydroxy-2-methylbutyric acid	NA	0.0012891	0.00136864	0.001386	0.00126377	0.00134221	0.00142054	0.00133503	0.0013803	0.00144522	0.00117509	0.00130234	0.00125829	0.00134371	0.00140249	0.00127992	0.00127488	0.00131625	0.00146113	0.00123582	0.00140922	0.00132989	0.00120966	0.00138036	0.00121487	0.00129967	0.00135403	0.00131583	0.00132554	0.00149113	0.00139853	0.00143114	0.00130691	0.00121854	0.00138522	0.00131752	0.00122934	0.00141427	0.00126472	0.00128172	0.00131544	0.00129799	0.00132869	0.00138293	0.00139593
Acetic acid	C00033	0.00134573	0.00126853	0.00136254	0.00133134	0.00129483	0.00130765	0.00136053	0.00136329	0.0012945	0.00130202	0.00131864	0.00131384	0.00128659	0.00133256	0.00131189	0.00137149	0.00137173	0.00128968	0.00137971	0.00138502	0.00129557	0.00128383	0.00129508	0.00139515	0.00128052	0.00131045	0.00128495	0.00135083	0.00130166	0.00128541	0.00126407	0.00133781	0.00123415	0.00127195	0.00137314	0.00134671	0.00129434	0.00132434	0.00134246	0.00139509	0.00130303	0.00129501	0.00137417	0.00131659
4-Deoxythreonic acid	NA	0.00121688	0.0011711	0.00129253	0.00121251	0.00118438	0.00117624	0.00126852	0.00131301	0.00115278	0.00126827	0.00113123	0.00119947	0.00114329	0.00115715	0.00122155	0.00127719	0.00133317	0.00115863	0.00132237	0.00129355	0.00116883	0.00120125	0.00119767	0.0012286	0.00113039	0.00124834	0.00114946	0.001226	0.00118452	0.00119887	0.00117633	0.00126485	0.00113242	0.00118462	0.00118158	0.00127374	0.00121228	0.0012096	0.00118498	0.00133029	0.00122298	0.00119901	0.00114669	0.0012328
2-Methylbenzaldehyde	C07214	0.00134301	0.00130556	0.0012013	0.00121391	0.00123288	0.00123851	0.00122659	0.00127197	0.00129262	0.0012024	0.00135894	0.00133607	0.00124667	0.00125375	0.00130551	0.00136382	0.00120423	0.00135135	0.00123025	0.00122576	0.0013019	0.00125768	0.00126387	0.00119616	0.00123801	0.00134382	0.00136108	0.00136366	0.00133555	0.00123099	0.00126122	0.00120879	0.00121028	0.00123663	0.00127612	0.0013661	0.00125089	0.0012959	0.00116206	0.00115857	0.00125419	0.00119966	0.00120719	0.00127644
3-Hydroxybenzaldehyde	C03067	0.00132924	0.00126485	0.00125437	0.0014405	0.00145065	0.00145451	0.00130678	0.00128651	0.00137287	0.00125336	0.00143347	0.00146484	0.00129557	0.00134846	0.00128126	0.00127724	0.00127378	0.00129216	0.00131086	0.00128271	0.00127704	0.0014663	0.00141527	0.00139635	0.00129554	0.00132717	0.00140149	0.00137613	0.00139567	0.00129767	0.00148248	0.00147129	0.00138146	0.00129379	0.00126393	0.00145169	0.00137036	0.00143731	0.00142386	0.00131926	0.00124753	0.00133144	0.00129465	0.00128509
4-Methylbenzyl alcohol	C06757	0.00130902	0.00122075	0.00110044	0.00114725	0.0010416	0.00111397	0.00107594	0.00114089	0.00102942	0.00115007	0.00130858	0.00127161	0.00110223	0.000936838	0.00127861	0.00135109	0.0011032	0.000973157	0.00120982	0.00111223	0.00112115	0.00121537	0.00118757	0.00103791	0.00115376	0.00127259	0.00133179	0.00134057	0.00116309	0.00104612	0.000983919	0.00103693	0.00108711	0.00109404	0.0012395	0.00133691	0.00108852	0.00118302	0.00103509	0.00102358	0.00118021	0.00109851	0.0010589	0.00117197
Picolinic acid	C10164	0.0013205	0.00129479	0.00126179	0.00127775	0.00130914	0.00127735	0.0013748	0.00124287	0.00135134	0.00133618	0.00132976	0.00129258	0.00133276	0.0012826	0.00134362	0.00133406	0.0012608	0.00124719	0.00132775	0.00133155	0.0012654	0.00128191	0.00131966	0.00138363	0.00137168	0.00131231	0.00133282	0.00140076	0.00129921	0.00128611	0.00133846	0.00136237	0.00128088	0.00135254	0.00131174	0.00130815	0.00136379	0.00128845	0.00132843	0.00131188	0.00132112	0.00128248	0.00135564	0.0013502
5-Methylfuran-2-carboxylic acid	NA	0.00126483	0.00126412	0.00120074	0.00122716	0.00129086	0.00125756	0.0013199	0.00119754	0.00133141	0.00123448	0.00129665	0.00128998	0.00131109	0.00117051	0.00116931	0.00126995	0.00117582	0.00121885	0.00122415	0.00119888	0.00122048	0.0013038	0.00126844	0.00131728	0.00129122	0.00127331	0.00131526	0.00132656	0.00133324	0.00119518	0.00135252	0.00135038	0.00128016	0.00129138	0.0012149	0.0013267	0.00130897	0.00129545	0.0013151	0.0012118	0.0012786	0.00124141	0.00131293	0.00127263
dimethadione	NA	0.00142791	0.00152848	0.00130906	0.0014204	0.00149947	0.0014472	0.00146428	0.00142434	0.00155322	0.00136655	0.00145661	0.00151327	0.00157941	0.00147669	0.00131349	0.00138581	0.00137465	0.00153495	0.00137648	0.00137201	0.00139396	0.00148218	0.00143209	0.00140193	0.00145329	0.00139749	0.00140481	0.00151731	0.00152693	0.00136949	0.00150739	0.00159146	0.00154068	0.00148111	0.00134128	0.00157964	0.00161371	0.00145639	0.00152872	0.0013326	0.00143194	0.00141381	0.00144987	0.00149127
Citraconic acid	C02226	0.00134988	0.00134614	0.00131181	0.00124482	0.00130138	0.00133027	0.00132583	0.00132689	0.00142087	0.00132232	0.00128181	0.00129232	0.00134904	0.00139532	0.00126321	0.00126226	0.00124151	0.00145822	0.00123017	0.00125851	0.00127742	0.00125479	0.00130277	0.00123325	0.00136124	0.00128882	0.00125188	0.00135713	0.00136265	0.00131448	0.00141444	0.00126658	0.00125078	0.00141241	0.00125325	0.00123176	0.00133875	0.00126963	0.00124461	0.00126323	0.00138217	0.00127316	0.00141011	0.0013498
Adipate semialdehyde	C06102	0.0014591	0.00140478	0.00133394	0.00144772	0.00152945	0.00147113	0.00139772	0.00137123	0.00152903	0.0012885	0.00144677	0.00157227	0.00140459	0.00143438	0.00135142	0.00138231	0.00131332	0.00140796	0.00134839	0.00140098	0.00140442	0.00151568	0.00132749	0.00144145	0.00139945	0.00147373	0.00144037	0.00149421	0.00151727	0.00139344	0.00148712	0.00150651	0.00147234	0.00143765	0.00132386	0.00147494	0.00144863	0.00151883	0.00148044	0.00134493	0.00141329	0.00150368	0.00137596	0.00137485
L-Alloisoleucine	NA	0.00138256	0.0013859	0.00127506	0.00132168	0.00133391	0.00141196	0.00134189	0.00134531	0.00138568	0.0013057	0.0013449	0.00134224	0.00137765	0.00132184	0.0013049	0.00131706	0.00134485	0.00136373	0.00130381	0.00129949	0.00128867	0.00134727	0.00132127	0.00131823	0.00131689	0.00135866	0.00134237	0.00132159	0.00135462	0.00135791	0.00139227	0.0013673	0.00137041	0.00130343	0.00136411	0.00138844	0.00136795	0.00134693	0.00137465	0.00137762	0.00136733	0.00136175	0.00132916	0.00133278
Beta-Leucine	C02486	0.0012545	0.0012623	0.00128592	0.00124445	0.00123478	0.00127217	0.00124416	0.00127375	0.00128237	0.00124006	0.00128957	0.00125262	0.00128012	0.00124685	0.00129428	0.00125484	0.00127882	0.00123431	0.00126188	0.00125952	0.00121318	0.00124531	0.00128967	0.00126005	0.00127306	0.00126325	0.0012726	0.00124139	0.00130314	0.00126245	0.00127397	0.00130891	0.00127268	0.00122837	0.00129898	0.00125863	0.00125836	0.0012532	0.00131572	0.0013079	0.00125929	0.00128756	0.00125397	0.00124347
Glutaric acid	C00489	0.00144338	0.00134085	0.00132916	0.00126715	0.00145169	0.00138813	0.00141346	0.00129688	0.00143689	0.00131164	0.00140483	0.0014022	0.00142647	0.00135516	0.00132428	0.00140247	0.00131867	0.00135291	0.00132003	0.00136462	0.00138121	0.0013833	0.00132565	0.00141645	0.00140606	0.00133455	0.00141224	0.00141216	0.00141226	0.00130149	0.00144346	0.00143769	0.00142145	0.00143734	0.00134225	0.00158167	0.00141155	0.00132749	0.0014167	0.00134993	0.00139001	0.00152043	0.00150702	0.00142609
2-Hydroxyisocaproic acid	NA	0.00142562	0.00148628	0.00141721	0.00136724	0.00144854	0.00149462	0.00145512	0.00153059	0.00158437	0.00126491	0.00148158	0.00140281	0.00144073	0.00148594	0.00136517	0.00136295	0.00146521	0.00158863	0.00133553	0.00148895	0.0015178	0.00130854	0.0014511	0.00133567	0.00141453	0.00146308	0.00139925	0.00143373	0.00159297	0.0015498	0.00155618	0.00142588	0.00129792	0.00151022	0.00144261	0.00132834	0.00151124	0.00140286	0.00140451	0.00141596	0.00143139	0.00142095	0.00152724	0.00150595
D-Ornithine	C00515	0.00145518	0.00143866	0.00135843	0.00138774	0.00144925	0.00147113	0.00134679	0.00134433	0.00146288	0.00139839	0.00139551	0.00144365	0.001415	0.00141248	0.00129737	0.00132319	0.0013772	0.00138341	0.00134697	0.00142135	0.00133905	0.00143753	0.00139922	0.00138482	0.00136544	0.00130515	0.00140458	0.00142834	0.00144261	0.00136628	0.00144481	0.00144034	0.0014272	0.00138578	0.00137228	0.00146536	0.00133964	0.00143019	0.00144317	0.00134633	0.00142404	0.00137675	0.0013388	0.00139681
Aspartate	C00049	0.00145994	0.00147643	0.00132106	0.0014589	0.00144901	0.00149166	0.00137618	0.00145242	0.00144951	0.00138423	0.00134201	0.00142527	0.00141845	0.00145071	0.00139487	0.00136102	0.00142553	0.00141586	0.0013497	0.00143855	0.00138942	0.00142654	0.00137306	0.00134317	0.00142304	0.00141178	0.00135328	0.00139786	0.00142604	0.00144893	0.00139954	0.00138045	0.00139408	0.00143999	0.00138809	0.0013745	0.00136289	0.0014755	0.0013435	0.00140213	0.00143966	0.00146049	0.00134993	0.00140687
L-Aspartic acid	C00049	0.00137216	0.00135252	0.00124449	0.00128056	0.001284	0.00137785	0.00128809	0.00134568	0.00132326	0.00126517	0.00124139	0.00132455	0.00130574	0.00136171	0.00130483	0.00124599	0.0013393	0.00132106	0.00128969	0.0013219	0.00125583	0.00130814	0.00126545	0.00126819	0.00128558	0.00131172	0.00126535	0.00125094	0.00130367	0.00126725	0.00129398	0.00128758	0.00128464	0.0013083	0.00130004	0.00128725	0.00125997	0.00134521	0.00126596	0.00130776	0.00132613	0.001341	0.00122978	0.00130755
D-(+)-Malic acid	C00497	0.00149089	0.00139693	0.00144263	0.0014389	0.00151277	0.00146912	0.00148365	0.00155076	0.00149445	0.00143052	0.00134024	0.00153575	0.00147938	0.00136044	0.00139475	0.00149825	0.00144139	0.00144939	0.00148739	0.00138858	0.00152967	0.00145061	0.00138576	0.00153083	0.00150562	0.00153074	0.00142033	0.00146492	0.00140762	0.00149605	0.00149536	0.00151838	0.00138786	0.00151978	0.00148076	0.0014672	0.00144116	0.00157171	0.00149429	0.00152329	0.00149867	0.00130013	0.00144732	0.0014753
2,3-Dihydroxyvaleric acid	NA	0.00126347	0.00137065	0.00127124	0.00118322	0.00123936	0.00152272	0.00118318	0.00140994	0.00116765	0.00120701	0.00122204	0.00112761	0.00113618	0.00135417	0.00144604	0.00122	0.00140498	0.0014016	0.0012552	0.00132798	0.00133373	0.00119012	0.00120712	0.00120566	0.0011683	0.00145739	0.00123549	0.00129801	0.00138825	0.0013333	0.00133588	0.00123438	0.00123311	0.00124589	0.00136434	0.00119347	0.00132561	0.0014188	0.00118614	0.00134957	0.00124211	0.00132299	0.00124324	0.00124624
4-Imidazoleacrylic acid	C00785	0.00125939	0.00124022	0.00115552	0.00121663	0.00113992	0.00116518	0.001229	0.0012326	0.00118477	0.00120748	0.00125162	0.00121763	0.00120367	0.00123167	0.0012145	0.00119287	0.00123937	0.0012395	0.00120679	0.00122827	0.00108385	0.00113243	0.00115431	0.00123758	0.00118881	0.00123173	0.00110986	0.00117733	0.00116973	0.00119507	0.0011661	0.00116244	0.0012207	0.00123396	0.00115372	0.00114854	0.00115299	0.00128179	0.00121905	0.00107783	0.00127459	0.0011174	0.00116745	0.0012136
2-Acetyl-3,5-dimethylfuran	NA	0.00120608	0.00102323	0.00122357	0.00109458	0.00106211	0.00119753	0.00131468	0.00113332	0.00111359	0.00119496	0.00103487	0.00116961	0.00105609	0.00100337	0.0012878	0.00137722	0.00121412	0.00107665	0.00124415	0.00115362	0.00110781	0.000929722	0.00107131	0.00112074	0.00107792	0.00131938	0.00109792	0.00125177	0.00101802	0.00117187	0.00105134	0.00109005	0.00105026	0.00107179	0.00138481	0.00110058	0.0010365	0.00129179	0.00102862	0.00115065	0.00114157	0.00101882	0.00128848	0.00108667
3-Hydroxypicolinic acid	C18620	0.00126928	0.0011193	0.00136762	0.00122685	0.00117498	0.00122871	0.00141507	0.00131519	0.00114343	0.00123722	0.0011969	0.00115784	0.00119716	0.00115847	0.00129234	0.00122407	0.00132445	0.00119195	0.00126997	0.00133434	0.00122062	0.00122442	0.00125492	0.00132441	0.00117718	0.00130819	0.00123919	0.00128083	0.00119933	0.00135994	0.00125789	0.00124475	0.00121209	0.001175	0.00134327	0.00119899	0.00116537	0.00121966	0.00122192	0.00127997	0.00128124	0.00121556	0.00117101	0.00115323
trans-4-Carboxymethylenebut-2-en-4-olide	NA	0.00119726	0.00102363	0.00112795	0.0011838	0.00115053	0.00110884	0.0011711	0.0011161	0.00121625	0.00137723	0.0011199	0.00111842	0.00110899	0.00134648	0.00109594	0.00123429	0.0012774	0.00105118	0.00126022	0.00110882	0.0012048	0.00119294	0.00128112	0.00117415	0.00125191	0.00124975	0.00106495	0.00123204	0.00104897	0.00106554	0.00117125	0.00121415	0.0010903	0.00107821	0.00130882	0.00120967	0.00125923	0.00124625	0.00114783	0.00113462	0.00107934	0.00127088	0.00113334	0.00126477
5-ethyl-5-methyl-2,4-oxazolidinedione	NA	0.00131127	0.00126077	0.00129972	0.00129185	0.00127289	0.00132106	0.00135998	0.00131228	0.00137408	0.00125076	0.00126732	0.00132816	0.0013238	0.0013814	0.00123983	0.00133168	0.00134115	0.00122157	0.0012587	0.0012869	0.00131325	0.00133287	0.00130939	0.00136348	0.00133017	0.00135679	0.00127642	0.00142397	0.00122665	0.00133544	0.0012961	0.00134454	0.00134766	0.00135494	0.00126165	0.00136023	0.0012795	0.00132063	0.00129574	0.00134747	0.00128988	0.00129578	0.00128746	0.00128508
4-Hydroxyquinoline	NA	0.00134294	0.00132311	0.00130144	0.00138387	0.0014198	0.00141541	0.00134156	0.00137819	0.00140441	0.00124995	0.00142502	0.00143128	0.0014115	0.00132466	0.00134426	0.00133191	0.00126574	0.00141375	0.00128025	0.00131313	0.00135009	0.00142163	0.00133586	0.00141594	0.00135584	0.00137915	0.00140842	0.00143386	0.00143151	0.0012691	0.00144947	0.00146363	0.00142514	0.00133708	0.00126847	0.00140242	0.00142724	0.00143656	0.00147305	0.00138477	0.00135584	0.00137329	0.0013766	0.00136232
2-Oxopentanedioic acid	C00026	0.00122607	0.0011718	0.00114263	0.00128841	0.00131292	0.00129583	0.00116115	0.00118042	0.00122135	0.00119684	0.00123152	0.00141121	0.00118017	0.00127414	0.00115335	0.0012542	0.00113346	0.00127939	0.00111622	0.00118229	0.00122534	0.00137105	0.00119476	0.00125718	0.00121922	0.00123491	0.0012432	0.00122276	0.00132742	0.00118481	0.00124106	0.00129013	0.00128101	0.00124134	0.0011381	0.00123836	0.00116107	0.00130073	0.00127624	0.00109681	0.0012331	0.00130954	0.00108438	0.00116101
L-Glutamine	C00064	0.00140732	0.00135169	0.00132156	0.00133329	0.0013786	0.001351	0.00126847	0.00128417	0.00131673	0.00138074	0.00131909	0.00129476	0.00134283	0.00129213	0.00133917	0.00137153	0.00136264	0.00133117	0.00135866	0.00135268	0.00120438	0.00136422	0.00136294	0.00127788	0.00134388	0.00129418	0.00132946	0.00132223	0.00131954	0.00135528	0.0012888	0.00131915	0.00134008	0.00127364	0.00136934	0.00131968	0.00130324	0.00137221	0.00128484	0.00135512	0.00133083	0.00134011	0.00130687	0.00138128
Adipic acid	C06104	0.00120087	0.00125361	0.00120182	0.00123538	0.00131532	0.00127343	0.00131588	0.00119966	0.00127563	0.00121479	0.00124622	0.00128945	0.00126829	0.00119361	0.001146	0.0012829	0.00118884	0.00122778	0.00119279	0.00123886	0.00128164	0.00131151	0.00133956	0.00132675	0.00125532	0.00121785	0.00125129	0.00128186	0.00125251	0.00110383	0.00130703	0.00128732	0.00136072	0.00129962	0.00120423	0.0012967	0.00131668	0.00122387	0.00128987	0.00119504	0.00129675	0.00138536	0.00127685	0.00125914
L-Glutamic acid	C00025	0.00154044	0.0015535	0.00138407	0.00154027	0.00159246	0.00157798	0.00151722	0.0015001	0.0015999	0.00148045	0.00145568	0.00154532	0.00157466	0.0015767	0.00141691	0.00150456	0.00145586	0.00156429	0.00146685	0.00149716	0.0014848	0.00151939	0.00149977	0.00150082	0.00156554	0.00152207	0.00144989	0.00158232	0.00156123	0.00149506	0.00158152	0.0015657	0.00151956	0.00154005	0.00144148	0.00156163	0.00153734	0.0015567	0.00153713	0.00140673	0.0015775	0.00151968	0.00154955	0.00153949
2-Hydroxyglutarate	C02630	0.00139755	0.00141863	0.00132625	0.00130589	0.00133465	0.00139947	0.00138227	0.00134386	0.00148518	0.00137856	0.0013306	0.00132615	0.00140196	0.00147117	0.00131137	0.00140651	0.0012864	0.00153119	0.00129896	0.00136676	0.00133089	0.00130608	0.00131789	0.00129845	0.00143228	0.00135627	0.00131457	0.00141394	0.00143143	0.00131524	0.00148025	0.00124384	0.00120043	0.00147954	0.00130495	0.0012842	0.0014118	0.00130879	0.00128082	0.00128181	0.00144703	0.00128742	0.00148722	0.00142141
(E)-3-(4-Hydroxyphenyl)-2-propenal	C05608	0.00125977	0.00126364	0.00112936	0.00117966	0.00123787	0.00125953	0.00123969	0.00127167	0.00131332	0.00105239	0.00125703	0.00126066	0.00131731	0.0012903	0.00114436	0.00117594	0.00115685	0.00137996	0.00110019	0.00121934	0.00132022	0.00111886	0.00117338	0.0012044	0.00120889	0.00126148	0.00119494	0.0012048	0.00135506	0.00117208	0.00128995	0.00121499	0.00108871	0.00125242	0.00115428	0.00116311	0.00127915	0.00124094	0.00115509	0.00115108	0.00116626	0.00122252	0.00122697	0.00124702
(R) 2,3-Dihydroxy-3-methylvalerate	C06007	0.00125417	0.00139667	0.00121868	0.00111152	0.00122545	0.00147194	0.00120462	0.00139107	0.00135941	0.00118443	0.00115949	0.00116683	0.00129299	0.00121652	0.00134286	0.00118462	0.00134577	0.00125197	0.0011743	0.00125578	0.00127365	0.00117742	0.00119974	0.00112345	0.00120667	0.00145286	0.00119161	0.00138037	0.00138123	0.00122762	0.00139048	0.00128277	0.00113314	0.00136822	0.00128765	0.00116394	0.001471	0.00142377	0.00118771	0.00134981	0.00122008	0.00122288	0.00133211	0.00133341
4-Hydroxyphthalide	NA	0.00123455	0.00126711	0.00110938	0.0012052	0.00121436	0.00122111	0.00119125	0.00114485	0.00133504	0.00103115	0.00121308	0.00117254	0.00125117	0.00118815	0.00110524	0.00112763	0.00114359	0.00138225	0.00109486	0.00128772	0.00119269	0.00103959	0.00117194	0.00109653	0.00116847	0.00124288	0.00117789	0.00126446	0.00138544	0.00122529	0.0013077	0.00122197	0.00112001	0.00126156	0.00118364	0.00121985	0.00128751	0.00119839	0.00113311	0.00116182	0.00123383	0.00123364	0.00127282	0.00127292
Aldehydo-D-xylose	NA	0.00128055	0.00125665	0.00136179	0.00131688	0.0012728	0.00135206	0.00126528	0.00134559	0.00127102	0.00136789	0.00126358	0.00122615	0.00125521	0.00140614	0.0013418	0.00128944	0.00131518	0.00137064	0.00134886	0.00134288	0.00139711	0.00124007	0.00116005	0.00130469	0.00126379	0.00126755	0.00127941	0.00128963	0.00129913	0.00133214	0.00125753	0.00127404	0.00119415	0.00128163	0.00130625	0.00124339	0.00133886	0.00125045	0.00124045	0.00133375	0.00131233	0.00124071	0.00123699	0.00125083
Protocatechuic acid	C00230	0.00116953	0.00113768	0.00124806	0.00115972	0.00110837	0.00120601	0.00118978	0.00120472	0.00117401	0.00141173	0.00111173	0.00112397	0.00114499	0.00118447	0.00128862	0.00122796	0.00122038	0.0011747	0.00119837	0.00124365	0.00117677	0.00106477	0.00115029	0.0011741	0.00117577	0.00124659	0.00123023	0.00122165	0.00110702	0.00119674	0.00115765	0.00127392	0.00110823	0.00115403	0.00118902	0.00110825	0.00112346	0.00114753	0.00123709	0.00117438	0.00119722	0.00130178	0.00121723	0.00115594
Orotic acid	C00295	0.00122676	0.00132464	0.00111816	0.00112032	0.00134471	0.00137458	0.00135569	0.00124385	0.00128259	0.00144978	0.00114	0.00119523	0.00147128	0.00132932	0.00148416	0.00124343	0.0012304	0.00147253	0.0013723	0.00132655	0.0012318	0.00124809	0.00115466	0.00127569	0.00121486	0.00141312	0.00115034	0.00135563	0.00122409	0.00132606	0.00140136	0.00132521	0.00138118	0.00128564	0.00126823	0.00131942	0.0013186	0.0012878	0.001144	0.00122532	0.00145373	0.00126394	0.00107155	0.00136901
2-Furoic acid	C01546	0.00141521	0.00143145	0.00138177	0.0012063	0.00145656	0.00144061	0.00145799	0.00133109	0.00117445	0.00143131	0.00120225	0.0014175	0.00143558	0.00144623	0.00138361	0.00143829	0.00140747	0.0014331	0.00139367	0.00127232	0.00147423	0.00136373	0.00132049	0.0014614	0.00140596	0.0014344	0.00130388	0.00130429	0.00124548	0.00139261	0.00152059	0.00138694	0.0012966	0.00145128	0.00139859	0.00140416	0.00144014	0.00139981	0.00136338	0.00137538	0.00152408	0.00145764	0.00150426	0.00141836
L-trans-alpha-Amino-2-carboxycyclopropaneacetic acid	NA	0.00120265	0.00126743	0.00116237	0.00123327	0.00123834	0.00117931	0.00118466	0.00119638	0.00119284	0.00128508	0.00122959	0.00124035	0.00124539	0.0012064	0.0012509	0.00129545	0.00117803	0.00119136	0.00122321	0.00116113	0.00125404	0.00118396	0.00118425	0.00124283	0.00126467	0.00117863	0.00125441	0.00123806	0.00120134	0.00119378	0.0012227	0.00125643	0.00128971	0.00123371	0.00122496	0.0012743	0.0012293	0.0011997	0.00120125	0.00118534	0.00131851	0.00130743	0.00126211	0.00115956
Ethyl methyl_succinate	NA	0.00136925	0.00114479	0.00118	0.00117116	0.00113039	0.00116247	0.00108548	0.00107459	0.00114502	0.00139021	0.00107129	0.00111637	0.00113103	0.00147159	0.00130185	0.00118876	0.001304	0.00130722	0.00126402	0.00112882	0.00127106	0.00114811	0.00137741	0.0012518	0.0011163	0.00127214	0.00101843	0.00113789	0.00130421	0.0010886	0.0011118	0.00124535	0.00128372	0.00111316	0.0013014	0.00110369	0.00116626	0.0011423	0.00109045	0.00106836	0.00143824	0.00136403	0.00120199	0.00108031
2,2-Dimethylglutaric acid	NA	0.00116525	0.00129439	0.00121344	0.00121221	0.00123888	0.00120932	0.00138353	0.000849228	0.00126929	0.00128281	0.00136624	0.0011648	0.00129958	0.00120428	0.00116528	0.00122745	0.00119576	0.00124025	0.00117817	0.00124696	0.000869273	0.00125637	0.00127666	0.00132049	0.00120008	0.00119355	0.00122237	0.00132408	0.00124712	0.00115968	0.00140914	0.00127847	0.00131607	0.00131969	0.00122163	0.00132158	0.00132969	0.00120838	0.00130571	0.00112033	0.00136699	0.00118989	0.00134767	0.0012152
Ala-Ala	C00993	0.00133528	0.00128556	0.00121653	0.00123845	0.00134757	0.00139866	0.00130352	0.00123287	0.00122874	0.00127437	0.00133632	0.0011277	0.00132427	0.00140217	0.00136677	0.00137865	0.00119567	0.00133572	0.00133883	0.00130479	0.00120994	0.00125001	0.00119005	0.00127248	0.0013511	0.00138814	0.00128869	0.00131798	0.00127775	0.00136591	0.00127386	0.00134538	0.00121128	0.0012203	0.00137077	0.00119781	0.00124432	0.00132478	0.0012335	0.00129239	0.00125706	0.00133194	0.00133695	0.00132834
1,5-Isoquinolinediol	NA	0.00135115	0.0013724	0.00123125	0.00120635	0.00143198	0.00136898	0.00137219	0.00122908	0.00141267	0.00121126	0.00129875	0.00110886	0.00119495	0.00129475	0.00120498	0.00139157	0.0012671	0.00118535	0.00126893	0.00132859	0.00120748	0.00116653	0.00131991	0.00120094	0.00134062	0.00133679	0.00116149	0.00139499	0.00109838	0.00117287	0.00135221	0.00137317	0.0013175	0.00135253	0.00137573	0.00134383	0.00138455	0.00129544	0.00139302	0.00123963	0.00105665	0.0011746	0.00134622	0.00132727
3-Hydroxy-3-methylglutaric acid	C03761	0.00133149	0.00132994	0.00136372	0.00133797	0.00129626	0.00131428	0.00128997	0.00134644	0.00128165	0.00136985	0.00129146	0.00129362	0.00128553	0.00141004	0.0014419	0.00132596	0.00132843	0.00148248	0.00139831	0.00133659	0.00134881	0.0012825	0.00136248	0.0013317	0.00129406	0.00133912	0.00131785	0.00134243	0.00129641	0.00136657	0.00129938	0.00136299	0.00128835	0.00127383	0.00134603	0.00134445	0.00141596	0.00134037	0.00130668	0.00133014	0.00143916	0.00136586	0.00130006	0.00130023
3-Hydroxymethylglutaric acid	C03761	0.00122042	0.00119342	0.00128889	0.0012226	0.00120174	0.00128179	0.00123728	0.00119403	0.00121156	0.00119958	0.00123908	0.00123487	0.00128279	0.0012616	0.00121202	0.0012266	0.00124912	0.00133665	0.00123765	0.00124572	0.000854802	0.00117301	0.00127863	0.00128561	0.00125793	0.00123432	0.0012176	0.0012096	0.00119675	0.00115843	0.00126494	0.0012646	0.00121239	0.00118569	0.00119844	0.00125821	0.00122744	0.00121002	0.00122726	0.00129971	0.00127082	0.000943797	0.00123522	0.00123999
2-(1-Ethoxyethoxy)propanoic acid	NA	0.00118989	0.00105791	0.00130672	0.00100444	0.00110165	0.00136402	0.00111613	0.0012565	0.0011195	0.00110321	0.00103022	0.0010511	0.0010761	0.00134764	0.00129491	0.00121864	0.00128591	0.00126518	0.00115528	0.001314	0.00118847	0.0010785	0.0010419	0.00119893	0.00116727	0.00136851	0.0011043	0.00114853	0.00099589	0.00125213	0.00106182	0.00113711	0.00112569	0.00111203	0.00134054	0.00105507	0.0012593	0.00130631	0.00109944	0.00130478	0.00114931	0.000950906	0.00105867	0.00114116
trans-4-Coumaric acid	NA	0.00127295	0.00122514	0.00122182	0.00129863	0.00132059	0.00131105	0.00121982	0.00124182	0.00127419	0.00118113	0.00130472	0.00140866	0.00144045	0.00128062	0.00125763	0.00124513	0.00119951	0.00130099	0.00118704	0.00121485	0.00129084	0.0012323	0.00121967	0.0012586	0.00123524	0.00135337	0.00129393	0.00125309	0.00134185	0.00127449	0.00126671	0.00129615	0.00129408	0.00123591	0.00121885	0.00124694	0.00124134	0.00135986	0.00127964	0.00122841	0.00125924	0.00130872	0.00122121	0.00124884
Alpha-L-fucose	NA	0.00122932	0.00123259	0.00126017	0.00124846	0.00118647	0.00132865	0.00116961	0.00124272	0.00118189	0.00135258	0.00113928	0.00112358	0.0012074	0.00131129	0.00127432	0.00129722	0.00128755	0.0012588	0.00126869	0.00124326	0.00125799	0.0012172	0.00125412	0.00122153	0.00120633	0.00127	0.00119165	0.00118008	0.00116952	0.00131259	0.00113323	0.00118975	0.00114601	0.00118006	0.00127802	0.00114699	0.00127638	0.00122842	0.00114983	0.00125441	0.00133403	0.00120187	0.00114942	0.00115937
2,3,4,5-Tetrahydroxypentanoic acid	NA	0.0011696	0.00119054	0.00142737	0.00141126	0.00122228	0.00130365	0.0010931	0.00141203	0.00121038	0.00130956	0.00122443	0.00124141	0.00119425	0.00153673	0.00135459	0.00122512	0.00141793	0.00152416	0.00136539	0.00131068	0.00146662	0.0011883	0.00113033	0.00132999	0.00112084	0.00133322	0.00123185	0.00136656	0.00108635	0.00145027	0.00116306	0.00122732	0.0011721	0.00126633	0.00125168	0.00122365	0.00113534	0.00125361	0.00112619	0.00126135	0.00125233	0.00130524	0.00108614	0.00118962
3-Methoxyphenylacetic acid	NA	0.00136687	0.00134468	0.00125466	0.00126676	0.00129127	0.00138317	0.00133364	0.00139719	0.00139406	0.00124875	0.00138183	0.00136461	0.00140046	0.00128976	0.00132678	0.00136242	0.00124246	0.00140253	0.0012615	0.00128259	0.00143555	0.00127094	0.00124004	0.00123181	0.00130077	0.00135765	0.00138716	0.00139654	0.00139044	0.00124871	0.00134944	0.00129671	0.00118983	0.00133006	0.00133689	0.00140836	0.00133947	0.00136577	0.00128743	0.00126637	0.00128431	0.00125134	0.00135273	0.0013298
L-3-Phenyllactic acid	C05607	0.00150871	0.00146478	0.00134961	0.00138572	0.00142242	0.00144139	0.00143241	0.00146041	0.0014993	0.00131258	0.00152539	0.00149422	0.00149533	0.00147092	0.00145969	0.00151709	0.00136761	0.00153334	0.00138535	0.00140261	0.00149362	0.00142562	0.00140755	0.00139168	0.00141995	0.00148687	0.00150901	0.00152629	0.00153624	0.00135535	0.0014686	0.00140158	0.00130605	0.00144186	0.0014275	0.00151662	0.00146533	0.00145025	0.00134818	0.00132394	0.00139541	0.00139678	0.0014195	0.00145482
o-Nitrobenzoic acid	C16234	0.00128737	0.00102834	0.00113948	0.00116006	0.00111463	0.00110747	0.00129565	0.00124647	0.00105462	0.00124196	0.00112126	0.0010775	0.00107091	0.00127647	0.00122607	0.00131778	0.00124449	0.00119888	0.00123733	0.00120546	0.00117776	0.00114042	0.00117837	0.00105408	0.00103447	0.00129194	0.000972734	0.00112836	0.00114394	0.00124404	0.00106382	0.00101246	0.00105502	0.0011112	0.00124088	0.00108698	0.00105745	0.00132215	0.00110069	0.00128057	0.00107342	0.00106088	0.00108124	0.00109716
N-3,4-Tridhydroxybenzamide	NA	0.0012816	0.00120283	0.00115579	0.0012754	0.00129846	0.00124204	0.00127772	0.00121258	0.00128005	0.00109324	0.00124089	0.00132249	0.00129908	0.00122632	0.00115472	0.00117508	0.00120863	0.00128145	0.00121698	0.00122005	0.00121305	0.00129861	0.00127245	0.00120551	0.00124854	0.00123813	0.00120564	0.00127754	0.00137102	0.00120777	0.00123837	0.00125324	0.00130266	0.00119609	0.00116984	0.00120927	0.00131191	0.0011895	0.00130729	0.00114743	0.00124483	0.00122874	0.00128955	0.00130118
1,3-Cyclohexanedicarboxylic acid	NA	0.00140007	0.00127023	0.00130249	0.00132254	0.00142241	0.0013101	0.00134128	0.00131959	0.00131535	0.00129549	0.00133649	0.00135072	0.00133181	0.00128273	0.00130918	0.00130723	0.00129754	0.00129954	0.00127868	0.00132439	0.00133996	0.0013259	0.00140682	0.00132168	0.00133189	0.00131901	0.00131152	0.00129425	0.00133025	0.00128878	0.00131745	0.00130214	0.00136167	0.00133646	0.00135942	0.00136903	0.00132313	0.00134634	0.00132231	0.00133262	0.00131784	0.00132066	0.00131342	0.00132822
N-Acetyl-D-norleucine	NA	0.00127553	0.0013215	0.00124212	0.00130355	0.00129382	0.00138858	0.00125395	0.00130394	0.0013859	0.00117399	0.0013302	0.00133919	0.00136871	0.00133788	0.00129818	0.00138265	0.00129895	0.00134181	0.00131151	0.00125592	0.00120111	0.00114797	0.00128411	0.00134676	0.00130783	0.00133915	0.00131911	0.0013148	0.00140418	0.00136096	0.00136081	0.00141588	0.00134414	0.0013379	0.00138159	0.00134471	0.00137629	0.00124122	0.00137744	0.00138446	0.00132211	0.00137697	0.00131113	0.00130897
Phenol sulphate	C00850	0.00138063	0.00114284	0.00109435	0.00112235	0.00113385	0.0011873	0.00100882	0.00139932	0.00102017	0.00128345	0.0010331	0.000974288	0.00092437	0.00133169	0.00136646	0.00116594	0.00130523	0.000985529	0.00120115	0.00138844	0.00107306	0.00131677	0.00116674	0.00115619	0.00119377	0.000908598	0.00123772	0.00114608	0.00115195	0.00142923	0.00110239	0.00102359	0.00110538	0.00106218	0.00118563	0.000868894	0.00111438	0.00121534	0.000935041	0.00122557	0.00119839	0.00111675	0.00103143	0.00109096
N-Acetyl-L-aspartic acid	C01042	0.00118579	0.00131317	0.00127494	0.00125626	0.00125194	0.0013138	0.00135193	0.00130353	0.00123828	0.00123593	0.00129682	0.00126217	0.00124405	0.00145048	0.00134336	0.00118397	0.00133605	0.00146055	0.00122611	0.00121438	0.00123494	0.00118439	0.00117281	0.00119245	0.00129104	0.00123464	0.00120038	0.00122158	0.00122257	0.00125172	0.00133379	0.00124874	0.00122647	0.00141068	0.00121872	0.00122931	0.00126569	0.00119089	0.00122294	0.00127483	0.00137036	0.00134066	0.00128693	0.00128455
N-Carbamoyl-DL-aspartic acid	NA	0.00128117	0.00118271	0.00142891	0.00123166	0.00120645	0.00125061	0.00130057	0.00139142	0.00116926	0.00130444	0.00113979	0.00114323	0.00116924	0.00123398	0.00141068	0.00126613	0.00137644	0.00126115	0.0013624	0.00143795	0.00124429	0.00121533	0.00120795	0.00144195	0.00123898	0.00133949	0.00123943	0.00129505	0.00119033	0.00133758	0.00131022	0.00122924	0.00111663	0.00116458	0.00134299	0.00112603	0.00115885	0.00128246	0.00119116	0.00128771	0.0012537	0.00118612	0.00115793	0.00114935
1,2,3-Propanetricarboxylic acid	C19806	0.00114711	0.0012393	0.00118921	0.00104328	0.00112666	0.00114246	0.0011712	0.00114017	0.00105026	0.00124373	0.0011243	0.00119362	0.00122716	0.00122881	0.00116758	0.00123094	0.00122189	0.00123834	0.00123204	0.00111337	0.00130176	0.00110347	0.00121063	0.00127919	0.00123705	0.00119319	0.00113599	0.00114937	0.00108729	0.00126074	0.00134766	0.00118946	0.00110287	0.00123884	0.00112843	0.0011976	0.00121291	0.00114638	0.00116046	0.00115317	0.00134999	0.00118075	0.0012763	0.00110159
Gly-Thr	NA	0.00129404	0.0013175	0.00127218	0.00126685	0.00124848	0.00122923	0.00125422	0.00126788	0.00122887	0.00132697	0.001246	0.00115975	0.00129026	0.00121491	0.00126078	0.00133996	0.00129668	0.00128215	0.00129367	0.00120767	0.00118121	0.00120594	0.00127067	0.00123797	0.00128758	0.00127198	0.0012021	0.00124649	0.00122218	0.00128011	0.0012473	0.00128287	0.00124743	0.00127237	0.00128002	0.00124573	0.00118984	0.00130523	0.00125034	0.00133491	0.00130131	0.00132001	0.00126443	0.00130999
2-Isopropylmalic acid	C02504	0.00120256	0.00110968	0.00132323	0.00114749	0.00112689	0.00125616	0.00119623	0.00115285	0.00115627	0.00119989	0.00123647	0.00114121	0.00118673	0.00120094	0.00114531	0.00121722	0.00118686	0.00118133	0.00117473	0.00122317	0.00110235	0.001069	0.00110738	0.00135236	0.00117986	0.00114657	0.0013558	0.00120675	0.00105595	0.00115962	0.00118992	0.00123046	0.00113137	0.00115084	0.0011932	0.00118283	0.00123169	0.00122978	0.00118114	0.00111779	0.00120843	0.00137975	0.00116662	0.00116013
Ethylmalonic acid	NA	0.00138281	0.00127887	0.00133734	0.00133242	0.00143119	0.00127662	0.001394	0.00130677	0.00138762	0.00133129	0.00119686	0.00132287	0.0013957	0.00128852	0.00126076	0.00129995	0.00129268	0.00141025	0.0012594	0.00122815	0.00127466	0.00124632	0.00125714	0.00124575	0.0013042	0.00131248	0.00126774	0.00134283	0.00132297	0.00128093	0.00139524	0.00134686	0.00120645	0.0013194	0.00125044	0.00127507	0.00130546	0.00127574	0.00141061	0.00128041	0.00135319	0.00128446	0.0012913	0.00129499
Cyclamate	C02824	0.00110609	0.0016225	0.00165186	0.00132749	0.0015108	0.00151676	0.00146292	0.0013848	0.00110386	0.00112343	0.00179454	0.00116562	0.00144654	0.00157696	0.00111389	0.00151342	0.00164664	0.00140558	0.00131479	0.00144126	0.00112034	0.0012524	0.00137746	0.0012771	0.00160941	0.00127717	0.00114795	0.0014398	0.00113664	0.00150918	0.00154993	0.00112965	0.00146603	0.00154418	0.00119865	0.00109896	0.00115712	0.00106828	0.00111747	0.0012015	0.00108424	0.0010737	0.00157705	0.00110429
Hippuric acid	C01586	0.000997465	0.00156031	0.00160569	0.0012843	0.00144879	0.00145411	0.00139585	0.00132543	0.00106297	0.00102145	0.00172042	0.00103814	0.0013954	0.00150955	0.00109047	0.00143818	0.00159118	0.00134089	0.00122754	0.00136731	0.00102615	0.000995331	0.00127522	0.00119687	0.00152785	0.0012312	0.00106846	0.00126123	0.00105834	0.00144966	0.0014898	0.00103584	0.00139771	0.00148665	0.0012444	0.00101118	0.00102097	0.0010064	0.00102287	0.00115325	0.00105109	0.0010441	0.00152018	0.00098713
3-Deoxyarabinohexonic acid	NA	0.00136044	0.00136961	0.00144848	0.00137863	0.00132685	0.00137089	0.00135605	0.00141459	0.0013072	0.00143103	0.00124781	0.00124955	0.00132811	0.00148263	0.00141813	0.00137937	0.00141727	0.00142219	0.00140418	0.00138558	0.00141416	0.00130539	0.00130775	0.00140482	0.00141369	0.00134385	0.00129731	0.0013814	0.00136721	0.00135558	0.00129672	0.00135286	0.0012519	0.00129619	0.00138509	0.00124428	0.00141356	0.0013776	0.00131856	0.0014346	0.00153144	0.00142747	0.00136578	0.00133939
D-Tagatose	C00795	0.00126604	0.0011578	0.00131183	0.00123229	0.00117076	0.00114407	0.00122484	0.00128837	0.00112914	0.00135367	0.00108851	0.00115635	0.0011709	0.00128299	0.00134767	0.00130435	0.00119209	0.00127371	0.00131907	0.00134844	0.00131077	0.00121082	0.00119081	0.00123952	0.00121097	0.00121253	0.00112373	0.00120932	0.00116565	0.0012301	0.00122091	0.00118547	0.0011065	0.00108148	0.00127601	0.00109287	0.0012044	0.00126937	0.00123406	0.00129651	0.00140437	0.00128371	0.00117654	0.00114462
8-Hydroxy-7-methylguanine	NA	0.00128035	0.00131192	0.0010817	0.00117369	0.00116326	0.0012364	0.00127179	0.00117223	0.00111824	0.00128127	0.00114337	0.00124754	0.00133995	0.00130048	0.00117183	0.00125228	0.00121951	0.00123083	0.00125735	0.00111066	0.00129232	0.00122698	0.00113391	0.00120003	0.00128046	0.00123661	0.000939812	0.00112766	0.00123496	0.00120513	0.00116747	0.00116225	0.00138215	0.00102831	0.00124967	0.0011556	0.0013633	0.00126563	0.00135621	0.00113244	0.00136545	0.0013752	0.00126302	0.00128152
L-Tyrosine	C00082	0.00136956	0.00136115	0.00127403	0.00133361	0.00138434	0.00144611	0.0012994	0.00127242	0.00129617	0.00133966	0.00133308	0.00134059	0.00134878	0.0013809	0.00134382	0.00132213	0.0013231	0.00128353	0.00134585	0.00135872	0.00126348	0.00134517	0.0013032	0.001344	0.0013346	0.00132634	0.00134866	0.00133712	0.00136554	0.0013534	0.00136151	0.00135999	0.00138055	0.00130002	0.00132951	0.00135232	0.00130102	0.00138154	0.00136025	0.0012393	0.00137786	0.00135292	0.00131927	0.00131596
3-Hydroxyphenyllactate	NA	0.00127673	0.00131328	0.00131651	0.00127522	0.00135403	0.00137676	0.00140212	0.00132757	0.00140433	0.00132849	0.00133244	0.0013563	0.00132528	0.00141093	0.00151852	0.00143367	0.0013699	0.00147749	0.00132368	0.00137476	0.00131219	0.00105568	0.00124319	0.00131436	0.00131078	0.00135233	0.00126846	0.0013653	0.00142512	0.00122857	0.00137148	0.00136717	0.00119371	0.00136208	0.00132992	0.00127757	0.00138291	0.00132215	0.00132448	0.00124321	0.0012226	0.00129873	0.00135785	0.00133105
4-Pyridoxic acid	C00847	0.00126649	0.00127193	0.00115233	0.00110897	0.00128699	0.00126461	0.00127521	0.00121571	0.00120548	0.00125737	0.00121225	0.00124011	0.00127082	0.0012489	0.00121284	0.00126426	0.00122473	0.00126601	0.00128355	0.00121959	0.00123287	0.001192	0.00116288	0.00121099	0.00130539	0.00119544	0.00120269	0.00127836	0.00115222	0.00123412	0.00130133	0.00128697	0.00128591	0.0012022	0.00118864	0.00133391	0.00125555	0.00119671	0.00125964	0.00111334	0.00132555	0.00126815	0.00125475	0.00120984
Psoralen	C09305	0.00122823	0.00123685	0.00129113	0.00120767	0.00134727	0.0012882	0.00125117	0.00127226	0.00133783	0.0011737	0.00129168	0.00129497	0.00127682	0.0010937	0.0012226	0.00119163	0.00114678	0.00123773	0.00119388	0.00124297	0.0012433	0.00126024	0.00114613	0.00123132	0.00126009	0.00119437	0.00120517	0.00127006	0.00126143	0.00122628	0.00126962	0.00125437	0.00125572	0.00132004	0.00118005	0.00124368	0.00126508	0.00130232	0.00124364	0.00114774	0.00122393	0.00119592	0.00127442	0.00124747
Erinapyrone C	NA	0.00122335	0.00126161	0.00124138	0.00119504	0.00129381	0.00122572	0.00121821	0.00123558	0.00123136	0.00132627	0.00128337	0.00126533	0.00126505	0.00122222	0.00124225	0.00121668	0.0012501	0.00122476	0.0012373	0.00120374	0.00119018	0.00126461	0.00126604	0.00127337	0.00127821	0.00122658	0.00126104	0.00130281	0.00122132	0.00121856	0.00129376	0.00129081	0.00132704	0.00127662	0.00121088	0.00129552	0.00126157	0.00121904	0.00129387	0.00122382	0.00128139	0.00123538	0.00126073	0.00121056
1-(Malonylamino)cyclopropanecarboxylic acid	NA	0.00129026	0.00134095	0.00117476	0.00135563	0.0012491	0.00127527	0.00126916	0.00134615	0.00126736	0.00131918	0.00125721	0.00133654	0.0011703	0.00128671	0.00123388	0.00123435	0.00122151	0.00124837	0.00128412	0.00116474	0.00129999	0.00124872	0.00120875	0.00128884	0.00137184	0.00124485	0.00128484	0.00136077	0.00122602	0.00131106	0.00138099	0.00140882	0.00143078	0.00137595	0.00129823	0.00139034	0.00129761	0.00125824	0.00114773	0.00125886	0.00137574	0.00131023	0.00112569	0.00122681
p-Cresol sulfate	NA	0.00113972	0.00137124	0.00111674	0.00132042	0.00130303	0.00136384	0.00127429	0.00131564	0.00131946	0.00130017	0.00115069	0.00123712	0.00129785	0.00105569	0.0011409	0.00109984	0.00129503	0.00127727	0.00127923	0.00122084	0.0010254	0.00140576	0.00120242	0.00127272	0.00127896	0.00105747	0.00136117	0.00129577	0.00132529	0.00106103	0.00120103	0.00129058	0.00125138	0.00141785	0.00119768	0.0012622	0.00128777	0.00100928	0.0012341	0.00106519	0.00136776	0.00130588	0.0012601	0.00136701
Azelaic acid	C08261	0.00124406	0.00129503	0.00124485	0.00132049	0.00138212	0.00126987	0.00140823	0.00129111	0.00135977	0.00128745	0.00138563	0.00136664	0.00135509	0.00134727	0.00129584	0.00125087	0.00126404	0.00126108	0.00124655	0.00131848	0.00126151	0.00127686	0.00143957	0.00136051	0.00136197	0.00127073	0.0013891	0.00133451	0.0013502	0.00127014	0.00139122	0.00132848	0.00135549	0.00138779	0.00128816	0.00140578	0.00130828	0.00129254	0.00137626	0.00126834	0.00124112	0.00131897	0.00135346	0.00130282
Gly-Ile	NA	0.00138768	0.00139022	0.00139551	0.00134247	0.00129231	0.00125877	0.001275	0.00134401	0.00130533	0.00135362	0.00140123	0.00125939	0.00131447	0.00121944	0.00129671	0.00138574	0.00134183	0.00129233	0.00136254	0.00135118	0.00129206	0.00136689	0.00134535	0.00136745	0.00133645	0.00135657	0.0013286	0.00132235	0.00135139	0.00132363	0.00130725	0.00135259	0.00132667	0.00133799	0.00129646	0.00129189	0.00126162	0.00137836	0.00136824	0.00139013	0.00131862	0.00135564	0.00131952	0.00129841
N-Acetyl-L-glutamic acid	C00624	0.00139756	0.00141437	0.00131583	0.00138283	0.00141777	0.00151302	0.00140487	0.00130266	0.00144949	0.00131958	0.00140344	0.00143996	0.00146563	0.00146059	0.00134549	0.00134371	0.0013488	0.00141731	0.00133314	0.0013174	0.00134519	0.00136912	0.00123741	0.00137831	0.00144196	0.00137057	0.00144553	0.00147845	0.00142173	0.00135984	0.00145348	0.00147991	0.00142384	0.0014692	0.00131052	0.00149245	0.00146663	0.00136491	0.00147255	0.00130987	0.00145081	0.00148271	0.0014287	0.00141611
3-Dehydroquinate	C00944	0.00117504	0.00114507	0.001214	0.00108966	0.00111408	0.00116494	0.00127449	0.00118746	0.00114818	0.00130114	0.00102924	0.00110483	0.00116787	0.00130154	0.00122497	0.00114146	0.0012133	0.00124744	0.00120141	0.00125829	0.00116433	0.00121676	0.00108461	0.00125241	0.00118275	0.00121012	0.00119348	0.00113116	0.00107366	0.00123341	0.00121546	0.00116395	0.00114182	0.0011936	0.00119917	0.00122328	0.00116033	0.00114651	0.00111213	0.00122824	0.00117117	0.00116174	0.00108805	0.0010824
N-Acetyl-L-methionine	C02712	0.00122352	0.00118255	0.00111392	0.00110141	0.00120633	0.00135015	0.00122842	0.0011667	0.00129283	0.00109291	0.00116691	0.00122965	0.00128952	0.00121655	0.0012008	0.00123245	0.0011968	0.00132287	0.00122051	0.00120215	0.00116437	0.000896522	0.00117309	0.00125096	0.00123128	0.00126992	0.00124497	0.00126617	0.00126375	0.00124676	0.0012904	0.00134174	0.00127236	0.00117407	0.00118507	0.00131598	0.00127788	0.00122033	0.00129757	0.00121574	0.00124911	0.0012462	0.00117505	0.00127185
Citric acid	C00158	0.00110273	0.00111508	0.00125997	0.00116441	0.00107507	0.00112828	0.00112672	0.00129296	0.00108036	0.00128814	0.00117342	0.00115284	0.00119925	0.00118308	0.00123453	0.00111627	0.00116864	0.00127448	0.00116925	0.00115567	0.00116546	0.00121312	0.00114233	0.00118151	0.0012565	0.00143959	0.00121694	0.00111938	0.000980278	0.00122599	0.00120693	0.00119067	0.00103908	0.00118456	0.00121996	0.00105407	0.00107309	0.00122002	0.00102511	0.0011395	0.00118402	0.00123395	0.00115013	0.00105171
D-(-)-Quinic acid	C06746	0.00134493	0.00126286	0.00126564	0.00123505	0.00126966	0.0012063	0.00126001	0.00122299	0.00124626	0.00155104	0.00122545	0.00128965	0.00123521	0.00126473	0.0012728	0.00129898	0.00126365	0.00125875	0.00123241	0.0012571	0.00127154	0.00119915	0.00123043	0.00123162	0.00126028	0.00129354	0.00122296	0.00126107	0.00114334	0.00141448	0.00124477	0.00126143	0.00130555	0.00126488	0.00125602	0.00127692	0.00126321	0.0012225	0.00127398	0.00120842	0.00160087	0.00132469	0.00123618	0.00119081
D-Glucuronic acid	C00191	0.00149104	0.00129958	0.00150796	0.00138365	0.0012943	0.00139861	0.00134272	0.0015072	0.00127603	0.00139778	0.00125883	0.00126103	0.00122943	0.00139204	0.00147574	0.00139884	0.00142075	0.00139836	0.00144172	0.00152122	0.00142213	0.00135449	0.00126446	0.00150794	0.00128701	0.00149582	0.00133072	0.00143553	0.00131106	0.00142878	0.00142609	0.00138733	0.00116114	0.00127072	0.00148125	0.00125725	0.00122868	0.00147197	0.00125764	0.00144142	0.00135482	0.00130087	0.00127536	0.00125607
D-(+)-Galacturonic acid	NA	0.00138749	0.00115286	0.0014015	0.00116938	0.00113584	0.00125917	0.00122749	0.00138537	0.00113896	0.00125113	0.00108506	0.00117057	0.00110891	0.00122551	0.00137384	0.00122871	0.00130295	0.00124228	0.0012965	0.0013642	0.00121931	0.00124448	0.00112514	0.00140366	0.00113933	0.00141329	0.00125778	0.0012728	0.0011709	0.00128861	0.00129386	0.00129141	0.0010202	0.00106628	0.00138111	0.00118272	0.00105905	0.00132563	0.00115552	0.0013189	0.00123412	0.00115047	0.00113695	0.00117502
(R)-3-Hydroxy-5-phenylpentanoic acid	NA	0.000958839	0.00128116	0.00113538	0.0010673	0.00112201	0.00114688	0.00104476	0.00118431	0.00119768	0.00108875	0.00117752	0.001337	0.00136421	0.000897006	0.00113016	0.0011602	0.000999182	0.000903696	0.00107953	0.0011305	0.0011419	0.000938398	0.0012064	0.00138032	0.00129926	0.00121865	0.00107682	0.00106547	0.00109163	0.00116638	0.0011923	0.00127957	0.00115602	0.00103278	0.00117397	0.0013325	0.00104594	0.00111971	0.00113912	0.00115019	0.00139828	0.00131226	0.00127925	0.00107484
2-Hydroxy-6,7-dimethoxybenzoxazole	NA	0.00125009	0.00106703	0.00126403	0.00106484	0.00102775	0.00106157	0.001309	0.0011724	0.000967864	0.00122654	0.00120258	0.00106107	0.00123175	0.00110903	0.00119161	0.00143346	0.00119579	0.00116312	0.00132883	0.00125442	0.00121201	0.00118098	0.00101333	0.00115601	0.00108286	0.00120577	0.00106264	0.00105735	0.00103129	0.00122735	0.00109824	0.00101003	0.00102214	0.00107991	0.0012276	0.00105903	0.00115302	0.00117584	0.0012474	0.00101283	0.001197	0.00102526	0.00112355	0.00124397
D-Gluconic acid	C00257	0.00134794	0.00122535	0.00137638	0.00134041	0.00127465	0.00128479	0.00127089	0.00144386	0.00128353	0.00139459	0.00125423	0.00129174	0.00133913	0.00142199	0.00130931	0.00127071	0.00132308	0.00140853	0.00127729	0.00139967	0.00131581	0.00128325	0.00125085	0.00134757	0.00127831	0.00138183	0.00144104	0.0013286	0.00122499	0.00131524	0.00129979	0.00147653	0.00123345	0.00140657	0.0013551	0.00124778	0.00125976	0.00158537	0.00120987	0.00131868	0.00139893	0.00127539	0.00134955	0.00125084
1,3-Dimethyluric acid	NA	0.000878645	0.00121497	0.00101293	0.000881404	0.000927729	0.00114458	0.000960469	0.000892113	0.000935833	0.000850627	0.0008723	0.00127031	0.0012951	0.00101389	0.00106251	0.00104791	0.000885911	0.00101661	0.00104175	0.000975994	0.00126164	0.000947467	0.00106727	0.00111576	0.00122253	0.000934248	0.001096	0.00091844	0.00111896	0.00129213	0.000857235	0.00104951	0.00143298	0.0010565	0.000886258	0.00142597	0.00101774	0.001098	0.000846949	0.000934563	0.00140552	0.0013981	0.00148342	0.00103759
Sebacic acid	C08277	0.00123165	0.00123264	0.00115356	0.00118478	0.00135002	0.00115219	0.00134708	0.0011996	0.00134971	0.00126767	0.0013391	0.00130949	0.00127653	0.001197	0.00125737	0.00127213	0.00121077	0.00114868	0.00119755	0.00120597	0.00124197	0.00122928	0.00129559	0.00132099	0.00135743	0.00125108	0.00131652	0.0013084	0.00129048	0.00119259	0.0014418	0.00139152	0.00136452	0.0013508	0.00122225	0.00135732	0.00125916	0.00120723	0.00134616	0.00117168	0.00118732	0.00122842	0.00132117	0.00124406
1-Isothiocyanato-7-(methylthio)heptane	NA	0.001424	0.00145653	0.00122177	0.00150902	0.00131547	0.0012944	0.00125681	0.00144222	0.0012651	0.0015294	0.00121599	0.00129899	0.00133599	0.00143261	0.00136372	0.00143947	0.00140288	0.00147542	0.00146178	0.00122678	0.0013958	0.00148899	0.00127363	0.00124712	0.00148324	0.00136253	0.00143375	0.00131614	0.0011924	0.00157616	0.00129743	0.00125178	0.00129827	0.00127686	0.00147369	0.00132155	0.00120741	0.00129899	0.00123704	0.00142775	0.0014063	0.00150115	0.00128919	0.00124494
3-(Carboxymethyl)-3-hydroxypentanedioic acid	NA	0.00112535	0.00116806	0.00112816	0.00113424	0.00111399	0.00116025	0.0011291	0.00114469	0.00111343	0.00126596	0.00117028	0.00113349	0.00114501	0.00119217	0.0014932	0.00112799	0.001206	0.00134588	0.00108217	0.00113889	0.00111221	0.00117147	0.00109009	0.00109715	0.00117822	0.0012953	0.00129165	0.00115348	0.00106897	0.00119254	0.00117358	0.00118318	0.00112875	0.00118765	0.00115925	0.00114892	0.00112136	0.00113614	0.00106857	0.00108958	0.00121301	0.00132403	0.00114067	0.00110263
Thr-Ser	NA	0.00116297	0.00126858	0.00122203	0.00124235	0.00109898	0.00113111	0.00114668	0.00117908	0.00111975	0.00120738	0.00118504	0.0010355	0.00115482	0.00108859	0.00120466	0.00128724	0.0012158	0.00113081	0.00124459	0.0011069	0.00106523	0.00110666	0.00123649	0.00111144	0.00118119	0.0011557	0.00110203	0.00114325	0.00107584	0.00118363	0.0010957	0.00112851	0.00110234	0.00123	0.00120174	0.00114365	0.00102645	0.00120555	0.00111715	0.00127589	0.0011926	0.00124558	0.00120325	0.00123955
N-Acetyl-L-phenylalanine	C03519	0.00124041	0.00118147	0.00119234	0.00116141	0.00114922	0.00132016	0.00116477	0.00120443	0.00128638	0.00116376	0.00123809	0.00115586	0.00123078	0.00125401	0.00125055	0.00132442	0.00123759	0.0012521	0.00123755	0.00111143	0.00127981	0.00117294	0.00108788	0.00117874	0.00121002	0.0011885	0.00126816	0.00119136	0.00130357	0.00128458	0.0012305	0.0012676	0.0012092	0.00119757	0.00130272	0.00117683	0.00126143	0.00114215	0.00124583	0.00130855	0.00118586	0.00136512	0.00120057	0.00120371
1,5-Anhydro-D-sorbitol	C07326	0.00117914	0.00120232	0.00135104	0.001174	0.00122048	0.00128249	0.00124646	0.00120395	0.00126926	0.00135588	0.0011643	0.00123187	0.00120544	0.00129427	0.00121334	0.00119884	0.00120804	0.00134835	0.00120328	0.00124326	0.00128199	0.00116404	0.00114063	0.00118226	0.00122835	0.00118506	0.00114776	0.00120378	0.00112906	0.00124506	0.00121563	0.00119427	0.00117398	0.00125481	0.00120582	0.00116958	0.00129181	0.00115796	0.00118458	0.0012294	0.00122794	0.00118226	0.00127014	0.00125812
2,3-Naphthalenedicarboxylic acid	NA	0.00135941	0.00127021	0.00149755	0.00144934	0.00137426	0.00136312	0.00138954	0.00146321	0.00133007	0.00135177	0.00129211	0.00141624	0.00129099	0.0013579	0.00138402	0.00140382	0.00141897	0.0012536	0.00144083	0.00149663	0.0014694	0.00136102	0.00140049	0.00146486	0.00131927	0.00132919	0.00135713	0.00141605	0.00150089	0.00140665	0.00126172	0.00138694	0.00129817	0.0013382	0.00139212	0.00131819	0.00129625	0.00142315	0.00146449	0.00145653	0.00136891	0.00145033	0.00134844	0.00139102
Valyl-Valine	NA	0.00141413	0.00141398	0.00126991	0.00116488	0.0010895	0.0011493	0.00124926	0.00121648	0.00118509	0.0012746	0.00137655	0.00118387	0.00122558	0.00121445	0.0012545	0.00137085	0.00133493	0.00111441	0.00124441	0.00126373	0.00120992	0.00125347	0.00111981	0.00125544	0.00125162	0.00129968	0.00130434	0.00116839	0.00123987	0.0012107	0.00117571	0.00121326	0.00114584	0.0012751	0.0012485	0.00118293	0.00121939	0.00132899	0.00118086	0.00135035	0.00118162	0.00134138	0.00122405	0.00138075
N-gamma-L-Glutamyl-D-alanine	NA	0.00120677	0.00128127	0.00133351	0.00125467	0.00120188	0.00116875	0.00130734	0.00127959	0.00123588	0.00121064	0.00122432	0.00115568	0.00123278	0.00124331	0.00122761	0.00135944	0.00128911	0.00116741	0.0012842	0.00114297	0.001131	0.00121427	0.00128453	0.00120696	0.00123221	0.00125646	0.00116039	0.00119912	0.00120001	0.00127883	0.00119199	0.00121433	0.0012701	0.00130118	0.00122186	0.00123629	0.0012991	0.00122179	0.00117833	0.00131556	0.00124606	0.00121387	0.00126036	0.00128895
Ser-Leu	NA	0.00131412	0.0013041	0.00126245	0.00125262	0.00113787	0.00122068	0.00113529	0.00120371	0.00117976	0.00120332	0.00132705	0.00110539	0.00117347	0.00119074	0.001224	0.00130155	0.00127363	0.0011421	0.00125097	0.00120217	0.00118304	0.00131027	0.00129457	0.00122705	0.0012544	0.00122771	0.00127992	0.00122098	0.00116804	0.00120207	0.00118073	0.00120439	0.00118994	0.00129447	0.00120175	0.00124854	0.00109212	0.00126977	0.00122002	0.0012953	0.00116295	0.00124548	0.00121923	0.00128297
(R)-2,3-Dihydro-3,5-dihydroxy-2-oxo-3-indoleacetic acid	NA	0.00110632	0.00108609	0.00118386	0.00106116	0.00123385	0.00136275	0.00105212	0.00106059	0.00111382	0.00127553	0.00108853	0.000819551	0.000928753	0.00142946	0.00111624	0.00118694	0.00130099	0.00118138	0.00112788	0.00126388	0.0011263	0.00117816	0.00120298	0.0010083	0.00102821	0.00118083	0.00122142	0.00118736	0.00102135	0.00127621	0.00116716	0.00115113	0.00116173	0.000989087	0.00105972	0.00110659	0.00112026	0.00112797	0.00113946	0.00119369	0.0011605	0.00137121	0.00101601	0.000980325
Bis(2-furanylmethyl) disulfide	NA	0.0011008	0.00128554	0.0012004	0.00101662	0.00137854	0.0010334	0.00141603	0.000998468	0.00121226	0.00117336	0.00102633	0.00118462	0.00118104	0.00115648	0.00116665	0.000962662	0.00112674	0.00101977	0.00125292	0.000967808	0.000992041	0.0010587	0.00109783	0.00120471	0.00107128	0.00118623	0.000919725	0.00108395	0.000900095	0.00131918	0.00110513	0.00101498	0.00106933	0.00130475	0.00120149	0.00115483	0.00100018	0.00105846	0.00110226	0.00123233	0.00126458	0.000951021	0.00101476	0.00102731
Dihydrosinapic acid	NA	0.00115281	0.00130983	0.00131435	0.00113099	0.00118945	0.00110167	0.00121612	0.00119705	0.00113624	0.00119831	0.00122996	0.00116048	0.00118024	0.00132421	0.00134328	0.00113777	0.00142625	0.00127471	0.00117269	0.00143653	0.00131366	0.00118333	0.00123188	0.00120283	0.00118143	0.00114318	0.00112681	0.00120863	0.00110902	0.00123367	0.00119816	0.00120354	0.00123455	0.00127675	0.00123165	0.00119756	0.00116768	0.00114656	0.00113763	0.00113912	0.00126738	0.00118322	0.00136787	0.0011529
3,4-Methylenesebacic acid	NA	0.00112297	0.00133286	0.0013074	0.00121416	0.00118673	0.00117913	0.00122116	0.00120633	0.00116643	0.00121259	0.0012771	0.0012249	0.00119089	0.00130897	0.0012206	0.00115934	0.0012475	0.00122229	0.00120062	0.00117767	0.00125788	0.00116849	0.00119347	0.00120483	0.00121305	0.00124954	0.0012396	0.00120576	0.00119927	0.00121165	0.00125227	0.00119282	0.00118149	0.00125746	0.00122336	0.00125769	0.00119501	0.00117305	0.00122987	0.0012407	0.00121893	0.00123125	0.00118892	0.00118479
Seselin	C09312	0.00120972	0.00130184	0.00127741	0.00127324	0.00128943	0.00126936	0.00125061	0.00117408	0.00134262	0.00135932	0.00123172	0.00126467	0.00129153	0.0012294	0.00120275	0.00116568	0.00119334	0.00130735	0.00123864	0.00132722	0.00114581	0.0012021	0.00130622	0.00122391	0.00130763	0.00125321	0.00132108	0.00134017	0.00119039	0.0012789	0.00128044	0.00130699	0.00128162	0.00126803	0.00116302	0.00131154	0.00119757	0.00126062	0.00133068	0.00118255	0.00131633	0.00127268	0.00129458	0.00125677
Traumatic acid	C16308	0.00126689	0.00125602	0.00126135	0.00122089	0.00128417	0.00114181	0.00132548	0.00118606	0.00125436	0.00126562	0.0013468	0.00136235	0.00127873	0.00119408	0.00132741	0.00125889	0.00121083	0.00115605	0.00120633	0.00125468	0.00119546	0.00124985	0.00128441	0.00130509	0.00127145	0.00126783	0.00125313	0.00125889	0.0012328	0.00125963	0.00138248	0.00131834	0.001269	0.00128202	0.00125478	0.00142942	0.0012371	0.00115818	0.00133812	0.00119036	0.00124212	0.00131004	0.0012749	0.00122137
trans-Traumatic acid	C16308	0.00119285	0.00115313	0.00116603	0.0010977	0.00132167	0.00107801	0.00128589	0.00118205	0.00118129	0.00143435	0.0013248	0.00124984	0.00119418	0.00110314	0.00126608	0.00114251	0.00112608	0.00107708	0.00148976	0.00122589	0.00113767	0.00110791	0.00122221	0.00155392	0.00129178	0.00122484	0.00133252	0.00115437	0.00147159	0.00117405	0.00133422	0.00126546	0.00118068	0.0012515	0.00161416	0.00138354	0.00118698	0.0010919	0.00127912	0.00119254	0.0013633	0.00118828	0.00118311	0.00112598
Dodecanedioic acid	C02678	0.00123561	0.00135823	0.00125504	0.00111027	0.00138791	0.00114838	0.00137616	0.00116476	0.00146308	0.00140953	0.00144877	0.0013876	0.00129923	0.00108586	0.00149409	0.0014736	0.00126329	0.00110539	0.00123096	0.00145798	0.00118251	0.00117226	0.00131801	0.00140015	0.00140502	0.00138225	0.0013387	0.00128947	0.00122615	0.0013595	0.00147406	0.00149928	0.00129772	0.00137678	0.00122055	0.0015404	0.00129076	0.00120599	0.00145805	0.0012448	0.00124362	0.00127615	0.00138726	0.00130299
Acetaminophen sulfate	NA	0.00116004	0.00123153	0.00115313	0.00096783	0.0010226	0.00114244	0.000950236	0.00116402	0.000982956	0.00123666	0.00100334	0.0010005	0.00102619	0.00123659	0.00123533	0.00112844	0.00122877	0.00120901	0.00114052	0.00109591	0.0012011	0.000990992	0.00101336	0.0010227	0.000999135	0.00124921	0.00102214	0.000994555	0.00095594	0.00121055	0.0010396	0.00103592	0.00107071	0.00106017	0.00119729	0.00107577	0.00115306	0.00117306	0.00099182	0.00149215	0.00109516	0.00103709	0.000984695	0.00097005
2,4-Dihydroxyacetophenone 5-sulfate	NA	0.0011864	0.00104532	0.00116397	0.00114743	0.00106862	0.00124569	0.00116354	0.00134402	0.0010432	0.00130244	0.00113076	0.00105047	0.0010498	0.00128592	0.00121082	0.00111034	0.00132111	0.00136283	0.00124334	0.00121824	0.00103556	0.00101214	0.00115758	0.00119321	0.00111119	0.00113602	0.00121435	0.00116975	0.00101974	0.0013232	0.00100633	0.00103495	0.00101474	0.00110523	0.00113924	0.00106865	0.000968952	0.00114746	0.00105323	0.00107257	0.00102643	0.0010587	0.00111078	0.00111141
Thr-Asp	NA	0.00116139	0.00129621	0.00125448	0.00129763	0.00121336	0.0011806	0.00123375	0.00124474	0.00119604	0.00125115	0.00123315	0.00115313	0.00122281	0.00117828	0.00121867	0.00127826	0.00127772	0.00117557	0.0012344	0.00114354	0.00114213	0.00117574	0.00129555	0.00117486	0.00122885	0.00121135	0.00116029	0.00115754	0.00115611	0.00125338	0.00121756	0.00122265	0.001218	0.001293	0.0012306	0.00118896	0.00123053	0.00125147	0.00117444	0.00128374	0.0012591	0.00124545	0.00120856	0.00122717
Phenethyl salicylate	NA	0.00124975	0.00133723	0.00133661	0.00129105	0.00126821	0.00126159	0.00117099	0.00124972	0.0013745	0.0013659	0.0012926	0.0012459	0.00128824	0.00126318	0.00131078	0.0012081	0.00125843	0.00133984	0.00125741	0.00137866	0.00118351	0.00125396	0.0013414	0.00125476	0.00133062	0.00130681	0.00131113	0.00136169	0.00123629	0.00122415	0.00130974	0.00130167	0.0013068	0.00125476	0.00127601	0.00130746	0.00125563	0.00128202	0.0013485	0.00130223	0.00131987	0.00124562	0.00132707	0.0013247
Furfuryl isovalerate	NA	0.00114091	0.00124134	0.0011798	0.00118769	0.0013618	0.00123346	0.00125705	0.00111866	0.00127339	0.00116449	0.00137792	0.00144425	0.00123203	0.00115227	0.00111832	0.00111587	0.00121519	0.00125266	0.00114824	0.00111523	0.00112561	0.00106399	0.00124468	0.00122028	0.00122677	0.00111972	0.00117247	0.00120752	0.00112909	0.0011168	0.00135665	0.00134873	0.00132443	0.00136372	0.00114322	0.00134104	0.0011678	0.0010998	0.00132495	0.00108947	0.00122665	0.00141622	0.00134234	0.0012317
Uridine	C00299	0.00145178	0.00137694	0.00139502	0.00131202	0.00138912	0.00133635	0.00135798	0.00133865	0.00144062	0.00143072	0.00138788	0.001432	0.0013841	0.00127413	0.00127822	0.00135266	0.00136334	0.00139824	0.00132606	0.00144751	0.00124336	0.00140321	0.00133065	0.00135983	0.00137919	0.00140784	0.00141686	0.00137889	0.00134386	0.0013543	0.00134104	0.00136482	0.00127194	0.00139183	0.00130043	0.00140316	0.00128273	0.0013482	0.00141449	0.00136936	0.00134815	0.00127865	0.00140998	0.00141861
Polyethylene, oxidized	NA	0.00123426	0.00127908	0.00135012	0.00127656	0.00140984	0.00128429	0.00140069	0.00123468	0.00134736	0.00132565	0.00142102	0.0014026	0.00131836	0.00127735	0.00124546	0.00124639	0.00122528	0.00122943	0.00120983	0.0012584	0.00124436	0.00128059	0.00127929	0.00133481	0.00133909	0.0012353	0.00133711	0.00129732	0.00127788	0.00122815	0.00142026	0.0012841	0.00137815	0.00138909	0.00127418	0.0013568	0.0012626	0.00126305	0.00139615	0.00123914	0.00129991	0.00136121	0.00138936	0.00133163
Isoleucyl-Leucine	NA	0.00124299	0.00132405	0.00139817	0.00129431	0.00122589	0.0012052	0.00124415	0.00125723	0.00129468	0.00127726	0.00129416	0.00121709	0.00124328	0.00117576	0.001326	0.0013717	0.00130224	0.00119148	0.00128786	0.00126841	0.00121009	0.00134604	0.00128779	0.0012944	0.00126988	0.00126098	0.00130102	0.00118395	0.00129889	0.0012232	0.00123736	0.0012689	0.00119244	0.00127484	0.00130647	0.0012554	0.00122095	0.00131694	0.00126878	0.00139022	0.00118352	0.00133355	0.00126826	0.00137057
2-Hydroxymyristic acid	NA	0.00105695	0.0011707	0.00103723	0.00108607	0.00121604	0.00102689	0.00120839	0.00109501	0.00117733	0.00107622	0.00124365	0.00120381	0.00121296	0.00104479	0.000979635	0.00117119	0.000988577	0.00101595	0.00107271	0.00101399	0.00118392	0.0011774	0.00104185	0.00116491	0.00120644	0.0011976	0.00118176	0.00117199	0.00123816	0.00106713	0.0011709	0.00115044	0.00122142	0.00125923	0.00105164	0.0011991	0.00125573	0.00102439	0.00115711	0.00106995	0.00102686	0.00120469	0.00120706	0.00121613
Asn-Ile	NA	0.00123954	0.00125966	0.00133241	0.0012259	0.00112691	0.00115023	0.00118408	0.00118378	0.0012439	0.00119542	0.00130589	0.00116554	0.00117944	0.00112079	0.00118907	0.00124969	0.00122807	0.00118137	0.00118647	0.00119826	0.00115422	0.00126892	0.00122004	0.00118743	0.00116968	0.0012153	0.00122831	0.00115352	0.00130306	0.00121812	0.0012134	0.00116621	0.00113057	0.00121875	0.00126528	0.00116434	0.00107249	0.00124757	0.00119857	0.00122757	0.00113921	0.00131131	0.00118271	0.00129446
3-[3-(Sulfooxy)phenyl]propanoic acid	NA	0.00128076	0.00122593	0.00129445	0.00116608	0.00109311	0.00131495	0.00116989	0.00136392	0.00102913	0.00128911	0.0012645	0.00118464	0.00109887	0.00122719	0.00146405	0.00128172	0.00140063	0.0012829	0.00131358	0.00141989	0.00106377	0.00143323	0.00114926	0.00115867	0.00114521	0.00131573	0.00139097	0.00132546	0.00121132	0.00143502	0.00111416	0.00112926	0.00102615	0.00123931	0.00130547	0.00119133	0.00105044	0.00120667	0.00106704	0.00121047	0.00120425	0.00109366	0.00109915	0.00119019
3-Hydroxydodecanedioic acid	NA	0.00126149	0.00115799	0.00107709	0.00113334	0.00127821	0.00109707	0.0013129	0.00111341	0.0012575	0.00128964	0.00129391	0.00122076	0.00118374	0.00118732	0.00125149	0.00124525	0.00111321	0.00115091	0.00117229	0.00134377	0.00115008	0.00115874	0.00119136	0.00124571	0.00127322	0.0011833	0.0012017	0.00119483	0.00120422	0.00111991	0.0012946	0.00125839	0.00121589	0.00132039	0.00112	0.0013504	0.00119454	0.00120587	0.0013068	0.00106385	0.00108465	0.00118408	0.00119451	0.00115417
7,12-Dimethylbenz[a]anthracene	C19488	0.00116818	0.00113416	0.0012515	0.0012055	0.00119672	0.00118476	0.00120694	0.00132235	0.00114634	0.00118846	0.00121919	0.00125293	0.00119575	0.00124182	0.00125076	0.00121017	0.00127693	0.00135345	0.00121722	0.00122545	0.00131814	0.00115319	0.00115644	0.00123965	0.00122311	0.00124267	0.0011842	0.00117833	0.00108355	0.00121088	0.00125102	0.00110031	0.00113035	0.00115093	0.00122352	0.00109343	0.00115661	0.00127781	0.00114649	0.00128819	0.00109749	0.00119862	0.00116746	0.00117016
Propachlor ESA	NA	0.00141073	0.00134035	0.00150303	0.00147125	0.00138857	0.00146924	0.0014466	0.00151272	0.00138277	0.00131682	0.00139938	0.00149852	0.00134434	0.00136083	0.00139199	0.00142823	0.0015299	0.00134089	0.00150638	0.0014873	0.00147093	0.00147154	0.00143252	0.00145879	0.00134637	0.00142216	0.00134742	0.00142474	0.0013187	0.00143444	0.00136726	0.00139959	0.0013607	0.00141761	0.00141659	0.00148009	0.00127045	0.00142912	0.00153872	0.00150038	0.00132933	0.00134562	0.00145502	0.00143749
O-Desmethylangolensin	NA	0.00107751	0.0013382	0.00111997	0.00109352	0.00130711	0.000960164	0.00134015	0.00100568	0.00121744	0.00101711	0.00114707	0.00119947	0.00108087	0.0011145	0.00124645	0.00124014	0.0012407	0.000982614	0.00123835	0.00141778	0.00124647	0.000992463	0.00111035	0.00114456	0.00116111	0.00124403	0.00137146	0.00110223	0.00101478	0.00141246	0.0011424	0.00110946	0.00121486	0.00116418	0.00112274	0.00113923	0.00132386	0.00116106	0.00118565	0.00120011	0.00119721	0.00117088	0.00128988	0.00131074
Tetradecanedioic acid	C11002	0.00124794	0.00114645	0.00116774	0.00118685	0.00127075	0.00118913	0.00126283	0.00120372	0.00130232	0.00124434	0.00123691	0.00137517	0.00119969	0.00111493	0.00135071	0.00122839	0.00118837	0.00120653	0.00125748	0.00123421	0.00123086	0.00119279	0.00120522	0.00131189	0.00128105	0.00127473	0.00123641	0.00122096	0.00124711	0.00119058	0.00125272	0.0013819	0.00115512	0.00124018	0.00118241	0.00129153	0.00122311	0.00120896	0.001253	0.00128556	0.00119118	0.00117849	0.00121363	0.00119008
3-hydroxypentadecanoic acid	NA	0.00122939	0.00116669	0.00111755	0.00117588	0.00128282	0.00126421	0.00121673	0.00119919	0.00130006	0.00120312	0.00121493	0.00139499	0.00118185	0.00104493	0.00116983	0.00120105	0.00102747	0.00123859	0.00113416	0.00115067	0.00123993	0.00118647	0.00111575	0.00119937	0.00121922	0.00121375	0.00133352	0.00120803	0.00126303	0.00112223	0.00138051	0.00119666	0.00121313	0.00126192	0.00111797	0.00141293	0.0012758	0.0011912	0.00117118	0.00127501	0.00120689	0.00141425	0.00130664	0.00121057
1,2,3,4-Tetrahydro-b-carboline-1,3-dicarboxylic acid	NA	0.00110687	0.00114205	0.00114659	0.00117979	0.00139253	0.00110652	0.00119008	0.00119071	0.00117844	0.00125305	0.00115165	0.00129453	0.00127691	0.00117258	0.00113827	0.00123844	0.00114277	0.00119368	0.00119078	0.00110685	0.00116031	0.00103235	0.00117996	0.00114939	0.00127671	0.00120342	0.00119071	0.00128244	0.0011337	0.00121417	0.00125749	0.0012271	0.00126161	0.0012392	0.00117629	0.0012678	0.00116187	0.0012042	0.00119865	0.00111597	0.00124926	0.00119971	0.00123764	0.00116024
Leu-Glu	NA	0.00119698	0.00130955	0.00129388	0.00114066	0.00114049	0.00110507	0.00117737	0.0011357	0.00122207	0.00120837	0.00127945	0.0012652	0.00127172	0.00105313	0.00118169	0.0012979	0.00123052	0.00106917	0.0011563	0.00115054	0.00109036	0.00126531	0.00121492	0.00126988	0.0012289	0.0012812	0.00125969	0.00114953	0.0011936	0.00123236	0.0012324	0.00122724	0.00129922	0.00129776	0.00120472	0.00125147	0.00118967	0.00120682	0.00124417	0.00125774	0.00120229	0.00124232	0.00123282	0.00133108
Glu-Leu	NA	0.00127693	0.00124854	0.00140529	0.00124914	0.00117193	0.00135493	0.00121457	0.00131495	0.00126058	0.00118379	0.00132377	0.00124006	0.00125265	0.00128516	0.00125097	0.00125859	0.00125398	0.00131528	0.00116963	0.00126016	0.00120175	0.00131297	0.00127723	0.00127966	0.00125024	0.00122292	0.00125719	0.00129112	0.00130363	0.00127522	0.00129581	0.00130197	0.00124154	0.00126223	0.00122705	0.00127806	0.001243	0.00128539	0.00137013	0.00129329	0.00130748	0.00126809	0.00126459	0.00136792
Isoleptospermone	NA	0.00159536	0.00132495	0.00134941	0.00138468	0.0014194	0.00133194	0.00138966	0.00135364	0.00136445	0.00136626	0.00133079	0.00139979	0.00128799	0.00134916	0.0013902	0.00139558	0.00133547	0.00133413	0.00136976	0.00143397	0.00138268	0.00142972	0.00150669	0.00130636	0.00137471	0.00130011	0.00129719	0.00138603	0.00133993	0.00136823	0.00137149	0.0014387	0.00142567	0.00141151	0.00142338	0.00141605	0.00137546	0.00135403	0.00129237	0.00135317	0.0012762	0.00136627	0.00134454	0.00129515
3-carboxy-4-methyl-5-pentyl-2-furanpropanoic acid	NA	0.00112594	0.00118396	0.0011735	0.00110305	0.00111896	0.00108892	0.00116468	0.00121836	0.00112732	0.00105481	0.00117079	0.0011857	0.0012036	0.00119211	0.00107476	0.00121847	0.001188	0.00118082	0.00125301	0.00121696	0.00118039	0.00124432	0.00111059	0.00121503	0.00124354	0.00109681	0.00101372	0.00121982	0.00111793	0.00122418	0.00108378	0.00126546	0.00119696	0.00112515	0.00115901	0.0012357	0.00123573	0.00114242	0.00124584	0.00112058	0.00103773	0.00101637	0.00121636	0.00122625
Aloe-emodin	NA	0.000948417	0.00110501	0.0012369	0.00117385	0.00103041	0.00101162	0.00108749	0.00139	0.000907067	0.00104626	0.00103704	0.00101028	0.000872746	0.00154699	0.00126396	0.000974997	0.00132923	0.00149614	0.0011031	0.00130654	0.000846435	0.00093894	0.000873866	0.0011967	0.000950189	0.00109934	0.000983872	0.000864837	0.000982424	0.00125795	0.000985974	0.00103266	0.000993041	0.00105548	0.00129292	0.000873651	0.000986849	0.00109068	0.000915705	0.00139309	0.000984037	0.000807633	0.00100372	0.00112459
Naringenin	C00509	0.000987106	0.00101756	0.00100288	0.00130428	0.0010187	0.000960678	0.00102147	0.00109207	0.000939481	0.00107923	0.000932221	0.00100589	0.00101927	0.00122756	0.00134694	0.000965682	0.0013845	0.00153518	0.00106931	0.000981062	0.000947802	0.00104154	0.00101957	0.00103987	0.00101355	0.00121543	0.0010521	0.000995358	0.00100842	0.00115059	0.000953447	0.00102613	0.0010278	0.000963381	0.00133531	0.000901184	0.00091045	0.000987214	0.00100287	0.00137566	0.00107549	0.000999595	0.00102249	0.00121877
16-Hydroxyhexadecanoic acid	NA	0.00135198	0.00151801	0.0014674	0.00142741	0.00147747	0.00133727	0.00149984	0.00142501	0.00149935	0.00137202	0.00150233	0.00149801	0.00149792	0.00133263	0.00130769	0.00144138	0.00127693	0.00127741	0.00133854	0.00133923	0.00151176	0.00148698	0.00143713	0.00149212	0.00155812	0.00152022	0.00147351	0.00150012	0.00152878	0.00138092	0.00147106	0.00144803	0.00145933	0.00156657	0.00142709	0.00146112	0.00160072	0.00129089	0.00154348	0.00130867	0.0013597	0.00152288	0.0015566	0.00154265
Ethenodeoxyadenosine	NA	0.00126385	0.00119181	0.00109704	0.00110496	0.00123275	0.00101513	0.00127815	0.00128995	0.00131351	0.00113094	0.00133939	0.00128641	0.00128675	0.0010764	0.00104983	0.0012669	0.0011327	0.00117053	0.00118308	0.00101058	0.00114229	0.00117005	0.00104058	0.00135175	0.00119018	0.00131979	0.00127264	0.00137134	0.00119119	0.00114807	0.0012961	0.00129674	0.00122077	0.00135936	0.00116205	0.00131202	0.00124374	0.00130748	0.0012941	0.00133896	0.00120743	0.0011751	0.00126009	0.00124199
Phe-Leu	NA	0.00123935	0.00131827	0.00129091	0.00121275	0.00123393	0.00120113	0.00122444	0.00122089	0.00121716	0.00120812	0.00124789	0.00121918	0.00116795	0.00118101	0.00126211	0.0012486	0.00122197	0.00111675	0.00123444	0.00118288	0.00117243	0.00127609	0.00122203	0.00122514	0.00124261	0.00119844	0.00122081	0.00117849	0.001273	0.00120194	0.00120722	0.00119736	0.00116251	0.00115108	0.00125372	0.0012444	0.00119721	0.00127778	0.00115949	0.00123207	0.00116404	0.0013125	0.00116231	0.00123215
Isosativan	NA	0.00100836	0.0012132	0.00100039	0.00117342	0.00126659	0.00090937	0.00122695	0.00103306	0.00116391	0.00108985	0.00122866	0.00126669	0.00120225	0.00102245	0.00106044	0.00115838	0.00101939	0.00108096	0.000922897	0.000881893	0.00107702	0.00105889	0.00117772	0.0011851	0.00120242	0.000919995	0.0010434	0.00110374	0.000970438	0.000985171	0.00124685	0.00120884	0.00126439	0.00126639	0.00103521	0.00129888	0.00109277	0.00103294	0.00126103	0.00100782	0.00103006	0.00108612	0.00120855	0.00121637
12-hydroxyheptadecanoic acid	NA	0.00130763	0.00119126	0.00118695	0.00129584	0.00133038	0.00137965	0.00120572	0.00122658	0.00129441	0.00130494	0.0011635	0.00130392	0.00118072	0.0010613	0.00122496	0.00123667	0.00114194	0.00123702	0.00123326	0.00119198	0.0013556	0.00131659	0.00114357	0.00119979	0.00125939	0.00125405	0.00131576	0.00127425	0.00126132	0.00121396	0.0013728	0.00120906	0.00111127	0.00124622	0.00119206	0.00130417	0.00125579	0.00127196	0.00120156	0.00121317	0.00135273	0.00144831	0.00123943	0.00120777
Equol	C14131	0.00115201	0.0012404	0.00124188	0.0011946	0.00116787	0.00116713	0.00102029	0.0011548	0.00127791	0.0012708	0.00119814	0.00116305	0.00119503	0.00117081	0.00121774	0.00111968	0.00116465	0.00124323	0.00116567	0.00128243	0.00110287	0.00116149	0.00124483	0.0011632	0.00123513	0.00121259	0.00122071	0.00126405	0.00114132	0.0011307	0.00121629	0.00120844	0.00121555	0.00116271	0.00117919	0.00121754	0.00117452	0.00118791	0.00125088	0.00120678	0.00122794	0.00116726	0.00123664	0.00119073
13-HODE	NA	0.00131602	0.00117521	0.00123067	0.00130825	0.00123254	0.00132614	0.00131662	0.00123036	0.00124294	0.00126657	0.0013223	0.00124518	0.00117298	0.0012678	0.00125646	0.00128479	0.00121221	0.00128814	0.00123537	0.00128029	0.00126517	0.00120943	0.00120857	0.0012419	0.00116825	0.00126193	0.00142478	0.00124781	0.00122842	0.0012085	0.00118019	0.00117098	0.00126833	0.00129411	0.00123319	0.0011409	0.00130259	0.00121045	0.0012561	0.00130225	0.00121808	0.0012598	0.00120224	0.00122866
Enterolactone	NA	0.00111184	0.00142237	0.00106562	0.00117764	0.0012019	0.00113227	0.00132705	0.00129407	0.0014444	0.00102457	0.00124999	0.00129867	0.00139531	0.000999831	0.00115395	0.00130164	0.00111899	0.00110843	0.00117809	0.00110699	0.00107014	0.00129183	0.00109883	0.00139923	0.00127791	0.00132873	0.00117722	0.00128848	0.00110326	0.0010926	0.00139309	0.0013836	0.00141688	0.00127219	0.0011246	0.00134672	0.00121027	0.000993538	0.00136252	0.00100931	0.00121455	0.00100906	0.00131266	0.00139029
10-Oxooctadecanoic acid	NA	0.00123787	0.00124408	0.00128821	0.00129523	0.0012242	0.00123187	0.00132476	0.00138334	0.00128555	0.00122485	0.0011932	0.00118949	0.00117712	0.00130311	0.0013285	0.00134189	0.0012164	0.00130959	0.00129498	0.00132578	0.00142493	0.00123469	0.00118063	0.00126774	0.00123766	0.00129708	0.0012574	0.0012064	0.00125782	0.00126765	0.00122876	0.00116996	0.00118253	0.00137227	0.00127681	0.00113716	0.00125693	0.00128231	0.00119039	0.00126799	0.00130721	0.00125029	0.00119631	0.00127248
5-Hexyltetrahydro-2-furanoctanoic acid	NA	0.00124702	0.00133957	0.00126894	0.00129659	0.00142342	0.00126148	0.00138527	0.00142939	0.00129732	0.00131616	0.00130079	0.00134839	0.0012577	0.00129989	0.00131685	0.00133897	0.00122649	0.00129496	0.0012842	0.00130881	0.00139768	0.00127213	0.00140018	0.00129869	0.00127165	0.001321	0.00133258	0.00125292	0.00131014	0.00130909	0.00127773	0.00129168	0.00132438	0.00144142	0.00128343	0.00128821	0.00130989	0.00134437	0.00129334	0.00127621	0.00132077	0.00129873	0.001295	0.00126731
xi-10-Hydroxyoctadecanoic acid	NA	0.00146583	0.00157238	0.0014692	0.00156187	0.00148245	0.00150667	0.00158656	0.00148585	0.00151898	0.00147277	0.00131716	0.00156688	0.0014394	0.00145254	0.00149635	0.00147226	0.00137186	0.0015183	0.00148443	0.00148071	0.00153884	0.00144305	0.00126566	0.00148257	0.00144896	0.00149626	0.00140541	0.00149911	0.00151961	0.00153565	0.00149287	0.00144658	0.00141924	0.00160433	0.00147718	0.00138153	0.00149795	0.00149434	0.00145308	0.0014919	0.00155412	0.00131403	0.00153914	0.0014671
12-Hydroxystearic acid	NA	0.00105498	0.00141417	0.00133526	0.00142207	0.0013004	0.00134879	0.00141325	0.00134775	0.00135088	0.00130955	0.00130947	0.00140926	0.0012994	0.00133546	0.00137016	0.00134975	0.00122596	0.00136742	0.0013354	0.00133724	0.00138203	0.00134638	0.00125325	0.00134586	0.00132282	0.0013372	0.00125214	0.00133662	0.00136738	0.00140031	0.00131844	0.00130095	0.00125442	0.00142128	0.00134237	0.00126957	0.00134514	0.00114448	0.00133898	0.00134503	0.00139175	0.00124812	0.00135802	0.00133437
N-Acetyl-D-galactosamine 4-sulfate	NA	0.00126729	0.000874643	0.00115828	0.00116725	0.000996937	0.00100558	0.00110678	0.00137243	0.000945951	0.0010854	0.000885486	0.00105948	0.000882931	0.00130654	0.00118288	0.00107575	0.00138175	0.00130373	0.00118444	0.00104972	0.00133015	0.00102571	0.00110705	0.00096221	0.00102009	0.00127397	0.000899554	0.00116401	0.00104616	0.00120516	0.00116523	0.000821033	0.000987787	0.00107768	0.00130494	0.00107792	0.00093833	0.00119212	0.00109371	0.00132474	0.000942685	0.000966368	0.00115999	0.000989606
Hesperetin	C01709	0.00110729	0.00113104	0.00111171	0.00109763	0.0011021	0.00111848	0.00110667	0.00106858	0.0011533	0.00119934	0.00115652	0.00110069	0.0010944	0.00116225	0.00155218	0.00100885	0.00144703	0.00113953	0.00105853	0.00113703	0.0010395	0.00109754	0.00117867	0.00115838	0.00112618	0.00128649	0.00111261	0.00113463	0.00124126	0.00114739	0.00123501	0.00105953	0.00125691	0.0011487	0.00112869	0.00119871	0.00112171	0.000983913	0.00109584	0.00112842	0.00117168	0.00114607	0.00107162	0.00110918
.alpha.-Hydroxyfarnesylphosphonic acid	NA	0.00119953	0.0013298	0.00111052	0.00109122	0.00118441	0.00116232	0.00119622	0.00115822	0.00131256	0.00102857	0.0012349	0.00121402	0.0012044	0.0011174	0.00120029	0.00125309	0.00109817	0.00108191	0.00120649	0.00112166	0.00119213	0.00119341	0.00117468	0.00111456	0.00124306	0.00110664	0.00101144	0.00116078	0.00122005	0.00110066	0.00132991	0.00132754	0.00110004	0.00115717	0.00118557	0.00130918	0.00132658	0.00125607	0.00125345	0.00110432	0.00115582	0.0010849	0.00117363	0.00119058
Epigallocatechin	C09727	0.00111107	0.00103167	0.00117173	0.00125875	0.00102788	0.00135255	0.00122455	0.00119575	0.00107332	0.00122083	0.000995724	0.00107837	0.00144717	0.00142214	0.00135769	0.0012488	0.00132035	0.0012493	0.00138889	0.00126739	0.00115963	0.000937695	0.00103609	0.00107001	0.00110468	0.00131791	0.00122736	0.00125549	0.00108795	0.0013341	0.00104337	0.000996216	0.00138149	0.00105911	0.00125167	0.000989957	0.00122357	0.0011424	0.00107125	0.00132637	0.00150734	0.00131218	0.000991773	0.0010607
Corchorifatty acid A	NA	0.000934887	0.00099252	0.000907848	0.000978862	0.00104451	0.000906464	0.00103089	0.000955516	0.00102305	0.00106492	0.0014336	0.00101462	0.00104584	0.000943564	0.000985771	0.000984438	0.000975869	0.000955705	0.000977071	0.000990004	0.000987761	0.000989366	0.00101864	0.00140401	0.00111771	0.00101848	0.00112893	0.001067	0.00123979	0.00105433	0.0010518	0.00104197	0.00143571	0.00151865	0.000935644	0.00113297	0.00108616	0.000955786	0.00103657	0.0010049	0.000991408	0.000981895	0.00104486	0.0010435
N-Acetylneuraminic acid	C19910	0.00136336	0.00126425	0.00132637	0.0013973	0.00124859	0.00137395	0.00131466	0.0014226	0.00124512	0.0012767	0.00137752	0.00127905	0.00122707	0.00134977	0.0012351	0.00129963	0.00137701	0.00140126	0.00133219	0.00134274	0.00134701	0.00120299	0.00142223	0.00131421	0.00127754	0.0014148	0.00128056	0.00129055	0.0012258	0.00131321	0.00126059	0.00125563	0.00119107	0.00135985	0.00127634	0.00137612	0.00117706	0.00135792	0.00138206	0.00141786	0.00131913	0.00124384	0.00138193	0.0012624
15,16-DiHODE	NA	0.00117137	0.00120087	0.00122253	0.0012823	0.00121059	0.00117364	0.00123412	0.00125196	0.00126763	0.00119315	0.00129164	0.0011786	0.00122167	0.00126798	0.00122995	0.00121247	0.00128575	0.00123679	0.00125782	0.0012669	0.0012157	0.00127779	0.00125347	0.00124514	0.00121163	0.00123733	0.00137294	0.00120744	0.00130031	0.0012315	0.00120523	0.00116283	0.0012798	0.00119994	0.00126203	0.00120165	0.0012509	0.00124692	0.00123046	0.00123273	0.00121583	0.00128117	0.00118111	0.00124423
9,10-Dihydroxy-12Z-octadecenoic acid	C14828	0.00125946	0.00136718	0.00133969	0.00144373	0.00132676	0.00136985	0.00140106	0.00148238	0.00136349	0.0013399	0.0013292	0.00134641	0.00136731	0.0014518	0.00139561	0.00138202	0.00147761	0.00139954	0.00145827	0.00145902	0.00139589	0.00137081	0.00122059	0.00137829	0.00133738	0.00138292	0.00148149	0.00131281	0.00144877	0.00135891	0.00133852	0.00132284	0.00141315	0.00138636	0.00146213	0.00133127	0.00136468	0.00145508	0.00135697	0.0013912	0.00134793	0.00138501	0.00135461	0.00139618
Verimol B	NA	0.00116487	0.00127303	0.00115127	0.00119172	0.00126714	0.00113663	0.00120445	0.00120594	0.00124523	0.00126019	0.00118663	0.00110359	0.00119906	0.00131261	0.00133212	0.00114534	0.00120205	0.00116591	0.00117237	0.00127138	0.00118995	0.00119884	0.00123765	0.0012023	0.00121245	0.00119262	0.00119625	0.0011324	0.00113009	0.00113569	0.00120437	0.0012491	0.00118963	0.00125771	0.0011892	0.00127652	0.00118801	0.00118749	0.00125533	0.00122716	0.00127643	0.00129329	0.00123232	0.00117368
(9S,10S)-9,10-dihydroxyoctadecanoate	C15988	0.00113464	0.00132317	0.00122947	0.00132564	0.00128464	0.00121741	0.00139235	0.00129277	0.00130056	0.00121028	0.00117749	0.00125942	0.00136847	0.00124675	0.00123225	0.00126661	0.00124894	0.00122562	0.00129938	0.00134735	0.00131232	0.00123105	0.00111303	0.00128251	0.00133384	0.00123865	0.00128071	0.00125969	0.0013459	0.00124097	0.0012741	0.00132494	0.00133322	0.00134976	0.0012687	0.00120409	0.00132475	0.00129238	0.00125407	0.0012057	0.00129083	0.00119895	0.00126259	0.00130428
Dodecylbenzenesulfonic acid	NA	0.0014089	0.00118796	0.00126184	0.0012405	0.00130281	0.00123602	0.00122616	0.00122848	0.00129637	0.001187	0.0012406	0.00126949	0.0012647	0.00124046	0.00119023	0.00130872	0.00122178	0.00120507	0.00123415	0.00127557	0.00129427	0.00126023	0.00132294	0.0012827	0.00122826	0.00119744	0.0011817	0.00124954	0.00126966	0.00117742	0.00124111	0.00125424	0.00125218	0.00126093	0.00124867	0.00126331	0.00134331	0.00132048	0.00126415	0.0011931	0.0012304	0.00130265	0.00122337	0.00123873
Americanin D	NA	0.0010311	0.00113409	0.00101912	0.00124351	0.00129727	0.0011344	0.00116119	0.00105275	0.00123845	0.00107964	0.0012285	0.00139824	0.00142132	0.00109985	0.00106765	0.00111657	0.00111353	0.00120814	0.00113957	0.00104511	0.00107709	0.00108943	0.00116431	0.00119032	0.00125943	0.00107487	0.00110823	0.00117844	0.00107651	0.00109469	0.00128661	0.00126437	0.00130063	0.00126424	0.00107975	0.0013247	0.00117341	0.00109202	0.00130796	0.00101251	0.00116029	0.00112423	0.00125181	0.00111538
Corchorifatty acid F	NA	0.001133	0.00127152	0.0012035	0.0012092	0.00120711	0.00118494	0.00126921	0.00124805	0.00125673	0.00117628	0.00133377	0.00126618	0.00113616	0.00131787	0.00125026	0.00118604	0.00123506	0.00117545	0.00124005	0.00126419	0.00114191	0.00118254	0.00117968	0.00131972	0.00126332	0.00118405	0.00138979	0.00126457	0.00124111	0.00122734	0.0013407	0.00120119	0.0012266	0.00124659	0.00119709	0.00124508	0.0012479	0.00119255	0.00131674	0.00120701	0.00117581	0.00125263	0.00125226	0.00121224
(9S,10E,12S,13S)-9,12,13-Trihydroxy-10-octadecenoic acid	NA	0.00123895	0.00127624	0.00127852	0.00135824	0.00132362	0.00130983	0.00137848	0.00134433	0.00135985	0.00126392	0.00137497	0.0012876	0.00131323	0.0014394	0.0013296	0.00131034	0.0013657	0.00125932	0.00129871	0.00138138	0.00129134	0.00128403	0.0012735	0.00137495	0.0013488	0.0013443	0.00145329	0.00128191	0.00136745	0.00134338	0.00133836	0.00128054	0.00131365	0.00131228	0.00133089	0.00124986	0.00135254	0.00129728	0.00136556	0.00135594	0.00128674	0.00135375	0.0013282	0.00134913
9,10,13-TriHOME	C14835	0.00122194	0.00120407	0.0012407	0.00134644	0.00131294	0.00129693	0.00127161	0.00130196	0.00120318	0.00124416	0.0013399	0.001242	0.00120477	0.00141992	0.00128944	0.0012492	0.00133054	0.00126228	0.00123513	0.00136075	0.00123469	0.00125202	0.00126723	0.00127983	0.00121004	0.00131661	0.00143644	0.00120623	0.0012475	0.00132324	0.00120148	0.00116972	0.00115574	0.00119061	0.00128602	0.00113146	0.00131014	0.00124048	0.00124128	0.00133127	0.00121985	0.00125977	0.00120997	0.00121448
9,10,13-Trihydroxystearic acid	NA	0.000893266	0.00124524	0.00108116	0.00113034	0.00114009	0.00100712	0.00139759	0.00125247	0.00134983	0.00102315	0.00117219	0.00102225	0.00129415	0.00113345	0.00110475	0.00127175	0.00110994	0.00106525	0.00110616	0.00106193	0.00116234	0.000958543	0.000945339	0.00132929	0.0013231	0.0010346	0.00114962	0.00113407	0.00136216	0.00110679	0.00127098	0.00123944	0.00122235	0.0013184	0.00104387	0.00107049	0.00111979	0.00117287	0.00131355	0.0010922	0.00102956	0.00107662	0.00131736	0.00131716
D-(+)-Trehalose	C01083	0.00122305	0.00116072	0.00120911	0.00119026	0.00118478	0.00113183	0.00118915	0.00121478	0.00109542	0.00124344	0.00103847	0.00114628	0.00142325	0.00114744	0.00116167	0.00115232	0.00116002	0.00109879	0.00121783	0.00118291	0.00111879	0.00110498	0.00108686	0.00115592	0.00115897	0.00114053	0.00120599	0.00124086	0.0010917	0.00114292	0.00110759	0.00117108	0.00112349	0.00111206	0.00122391	0.00109325	0.0014072	0.00118239	0.00114224	0.00116953	0.00127265	0.00125919	0.00111702	0.00109863
2,3-Dinor-6-keto-prostaglandin F1 a	NA	0.00114053	0.00121945	0.00115871	0.00114608	0.00122459	0.00107401	0.00124968	0.00114601	0.00119094	0.00111849	0.00132888	0.00128934	0.00128879	0.00125997	0.00117836	0.00108973	0.00123109	0.00119515	0.00122259	0.00121102	0.00116088	0.00115386	0.00112724	0.00123632	0.00122984	0.0012262	0.00121259	0.00122457	0.0012396	0.00110831	0.00129918	0.00121644	0.00123214	0.00123453	0.0011492	0.00114675	0.00115637	0.00118284	0.00127502	0.00112473	0.00108642	0.00113942	0.00121213	0.00113324
2,3-Dinorthromboxane B1	NA	0.00116952	0.00125514	0.00122404	0.00126724	0.00136748	0.00127573	0.00136268	0.00121962	0.00125975	0.00124357	0.00138025	0.0012883	0.00126816	0.00131871	0.0012895	0.00123925	0.001251	0.00127805	0.00127071	0.00128119	0.00125912	0.001254	0.0012213	0.00134321	0.00130477	0.00127413	0.00132759	0.00128257	0.00133363	0.00126743	0.00134139	0.0012336	0.00130242	0.00135784	0.00127032	0.00132429	0.00127331	0.00130051	0.0012878	0.00125555	0.00117649	0.00125138	0.00127118	0.0012791
a-L-threo-4-Hex-4-enopyranuronosyl-D-galacturonic acid	NA	0.00118533	0.00103974	0.0013289	0.00107831	0.00102434	0.00123409	0.00119375	0.0011127	0.000943953	0.00123548	0.00102723	0.000959013	0.000958854	0.0011763	0.00125631	0.000974542	0.00131448	0.00122803	0.00120727	0.00133361	0.00111634	0.0012105	0.000970068	0.00120678	0.000956676	0.00107875	0.0011371	0.00105585	0.000995394	0.00129948	0.000985626	0.00108888	0.000980223	0.000984684	0.00122413	0.000953998	0.00122343	0.00111738	0.000990967	0.00110431	0.00112551	0.00124262	0.000990914	0.000908235
Pristanoylglycine	NA	0.00124038	0.00126196	0.00101679	0.00112526	0.00127642	0.00133673	0.0011765	0.00115583	0.00132366	0.00117211	0.00110288	0.00120427	0.00119718	0.00121481	0.0011427	0.00117682	0.000983028	0.00125173	0.00112866	0.00104794	0.00126017	0.00119439	0.0010893	0.00107836	0.00124858	0.00126224	0.00115599	0.00114071	0.00127036	0.00126169	0.00127676	0.00115431	0.00131402	0.001319	0.00119608	0.00122781	0.00129998	0.0012074	0.00119735	0.001204	0.00122408	0.00125275	0.00122506	0.0012293
5-(4'-Hydroxyphenyl)-gamma-valerolactone-4'-O-glucuronide	NA	0.000858436	0.00115913	0.00138614	0.00095503	0.00103247	0.00103179	0.00108063	0.00115267	0.00101648	0.000996723	0.00106049	0.00108296	0.00104515	0.00104102	0.00110446	0.000982572	0.000995537	0.00106584	0.000964476	0.000997328	0.000990286	0.000956173	0.00095762	0.00106052	0.00102541	0.00100476	0.0012746	0.00110671	0.00104717	0.00104638	0.00110211	0.00121384	0.0010608	0.00118106	0.000972557	0.00114484	0.000829749	0.00095704	0.00108041	0.00123463	0.00111745	0.00141283	0.00136477	0.00115453
Epitestosterone sulfate	NA	0.00139576	0.001348	0.00137527	0.00136054	0.00111953	0.00128873	0.00114846	0.00136704	0.00118085	0.00134249	0.00121731	0.00120894	0.00121354	0.001318	0.00139003	0.00140571	0.00130641	0.00142439	0.00140215	0.00131635	0.00135312	0.00133192	0.00126901	0.00123777	0.00142056	0.00138946	0.00143141	0.00128653	0.00118618	0.00139832	0.00121815	0.0012844	0.00135635	0.00124404	0.00138537	0.00120028	0.00145853	0.00136893	0.00115685	0.00141138	0.00135211	0.00140477	0.00125452	0.00130487
20-COOH-10,11-dihydro-LTB4	NA	0.00131979	0.00120029	0.00110637	0.00128164	0.00117189	0.00121379	0.00127138	0.00111852	0.00118628	0.00111556	0.00131259	0.00124924	0.00124745	0.00117616	0.00130262	0.00115083	0.00113943	0.00136131	0.00125572	0.00126175	0.00118685	0.00115588	0.0012842	0.00118518	0.0012101	0.00118485	0.00127929	0.00127625	0.00119538	0.00133304	0.0012495	0.00113501	0.00119257	0.00126011	0.00131114	0.00122142	0.00116082	0.00112911	0.00117768	0.00133465	0.00127488	0.00113976	0.00120371	0.00114695
N-Stearoyl GABA	NA	0.00123439	0.00125728	0.00103652	0.00116179	0.00124415	0.00136136	0.00120172	0.00120175	0.00128638	0.00115757	0.00117316	0.00124026	0.00125026	0.00122321	0.00118925	0.00119233	0.00106627	0.00124473	0.00117381	0.00106538	0.00127027	0.00121174	0.00120638	0.00116822	0.00121638	0.00128716	0.00118122	0.00116842	0.00124111	0.00133397	0.00126829	0.00114873	0.00130628	0.00131021	0.00124145	0.00124681	0.00132324	0.00122231	0.00123283	0.00125267	0.00124731	0.00123753	0.00127792	0.00126357
5.alpha.-Androstan-3.beta.-ol-17-one sulfate	NA	0.00130967	0.00130112	0.00121851	0.00129854	0.00124855	0.00135317	0.0012215	0.00131643	0.00119719	0.0011747	0.00127342	0.0013221	0.00119207	0.00129296	0.00125891	0.00136255	0.00119188	0.00135884	0.00130237	0.00121203	0.00130484	0.00134631	0.00123432	0.00122772	0.00128171	0.0012636	0.00132306	0.00125303	0.00130773	0.00126341	0.00133717	0.00120541	0.00129236	0.00125423	0.00130208	0.00129681	0.00136054	0.00123505	0.00130778	0.00128394	0.00122956	0.00140825	0.00121156	0.00128611
5.beta.-Androstan-3.alpha.-ol-17-one sulfate	NA	0.00123108	0.00128251	0.00123598	0.00125165	0.00118639	0.00112316	0.00125626	0.0012447	0.00112177	0.00123794	0.00117467	0.00118115	0.00127401	0.00126387	0.00121884	0.00128998	0.00107931	0.00120502	0.00127724	0.00113301	0.00118746	0.00125818	0.00126781	0.00116803	0.00128168	0.0012559	0.00130521	0.00124225	0.00119084	0.00125111	0.00121058	0.00119333	0.0011839	0.0011868	0.00119672	0.00112966	0.00131147	0.00120515	0.00115992	0.00116891	0.00127675	0.00122351	0.00115704	0.00125631
Prostaglandin G1	NA	0.00116259	0.00118639	0.00120926	0.00123153	0.00116462	0.00116207	0.00129309	0.00125166	0.00125375	0.00115497	0.00131482	0.00124508	0.00118377	0.00111991	0.00123218	0.00127004	0.00114184	0.00113421	0.00123587	0.00110198	0.00120028	0.00126582	0.00118714	0.00115491	0.00118033	0.00117664	0.00118991	0.00123855	0.00116773	0.00123817	0.0012681	0.00117467	0.00115051	0.00128666	0.00121722	0.00121233	0.00116124	0.00119053	0.00117518	0.00109313	0.000850202	0.00114115	0.00118123	0.00121012
Mammea B/BA	NA	0.00115624	0.00116737	0.0010559	0.00119944	0.00121935	0.00122235	0.00127258	0.0012156	0.00121696	0.00103282	0.00116472	0.00110903	0.00121076	0.00130419	0.00109072	0.00128251	0.00104972	0.0012392	0.00125271	0.00101677	0.00121267	0.00129774	0.00106051	0.0010338	0.00118839	0.00113655	0.00122264	0.00113682	0.00105853	0.00117905	0.00107967	0.00115855	0.00133086	0.0010706	0.00119291	0.00106273	0.00114959	0.00113744	0.00108179	0.00119949	0.00107426	0.00126081	0.00120125	0.00123244
3b-Hydroxy-5-cholenoic acid	NA	0.00101484	0.00136995	0.00116619	0.000998757	0.00116082	0.00108656	0.000941128	0.00106809	0.00100998	0.000907233	0.000995493	0.00112912	0.00109021	0.000772036	0.000835164	0.000996486	0.000858662	0.000914344	0.000866021	0.000752012	0.000942681	0.00116186	0.000877428	0.00105163	0.00127916	0.000747473	0.00118559	0.00114905	0.00117537	0.000701342	0.00110885	0.00123525	0.00125682	0.00109106	0.000969733	0.00122526	0.00101915	0.00102367	0.00106727	0.000691732	0.00086853	0.0012088	0.00108116	0.000993247
Isolithocholic acid	C17658	0.0012247	0.00133971	0.00124403	0.00125058	0.0014361	0.00105998	0.00132458	0.00117635	0.00132692	0.000946672	0.00107571	0.00138166	0.00135905	0.00105247	0.000938344	0.00132056	0.00110649	0.000980854	0.00115886	0.00107207	0.00113619	0.00137388	0.000951157	0.00130923	0.00125014	0.00127851	0.001287	0.00127092	0.00135739	0.00105227	0.00132736	0.00138832	0.00140312	0.00128708	0.00120671	0.00141444	0.00127246	0.00126564	0.0014159	0.000999337	0.00112909	0.00117155	0.00132813	0.00135209
Dehydrodiferulic dilactone	NA	0.00118843	0.00120817	0.00114005	0.00105557	0.00101373	0.00117667	0.00116586	0.00119167	0.00111641	0.00114934	0.00127518	0.00125987	0.00102296	0.000972806	0.00122264	0.00126719	0.00106614	0.00110137	0.00121193	0.00111681	0.00113223	0.00119643	0.000975023	0.00114733	0.00109094	0.0012391	0.00110933	0.00115578	0.000925246	0.00117146	0.00102301	0.0011757	0.0010292	0.00105719	0.00123567	0.00105346	0.00105724	0.00119211	0.00105853	0.00118863	0.00112998	0.00128934	0.00103044	0.00113079
Porson	NA	0.001288	0.00130405	0.00113953	0.00114709	0.00115272	0.00121806	0.00123328	0.00120271	0.00127014	0.0011296	0.00121785	0.00128918	0.001239	0.00117447	0.00125385	0.00129058	0.00107035	0.00112158	0.0011704	0.00114123	0.0011429	0.00110585	0.00111916	0.00112211	0.00130718	0.00127777	0.00128835	0.00126052	0.00125283	0.00115962	0.0011825	0.00134085	0.00140189	0.00124791	0.00123798	0.00118091	0.00122074	0.00122262	0.00123271	0.00120108	0.00114695	0.00115211	0.00123531	0.00122846
Nutriacholic acid	NA	0.00137451	0.0013576	0.00126413	0.00152502	0.00148505	0.00143711	0.00137651	0.00130961	0.00135153	0.00133949	0.00128865	0.00151046	0.0013719	0.00133768	0.00129682	0.00134999	0.00131641	0.00126732	0.00132198	0.00140015	0.00127647	0.00138536	0.00119919	0.00145583	0.0013763	0.00139625	0.00146364	0.00131401	0.00140888	0.0013134	0.00142375	0.0014438	0.00145763	0.00126833	0.00131432	0.00146262	0.00144195	0.00139125	0.00137758	0.00122058	0.00137194	0.00136582	0.00142031	0.00136525
N-Stearoyltaurine	NA	0.00127217	0.00125324	0.00115262	0.00141946	0.00137955	0.00133424	0.00127151	0.00120069	0.00124379	0.00116372	0.00117754	0.00140397	0.00126432	0.00123416	0.00119354	0.00124259	0.00120342	0.00111472	0.00119559	0.00128311	0.0011572	0.00127356	0.00121289	0.00135165	0.00127373	0.00129247	0.00135908	0.00120316	0.00130005	0.00120109	0.00131969	0.00134153	0.0013512	0.00115677	0.00120524	0.00135888	0.00133764	0.00128708	0.00126972	0.00109434	0.00126686	0.00125667	0.00131259	0.0012635
Deoxycholic acid	C04483	0.00161614	0.00160681	0.00164637	0.00159601	0.00163996	0.00164733	0.00160805	0.00158027	0.00162021	0.0013706	0.00126207	0.00166687	0.00162582	0.00144094	0.00138699	0.00165194	0.00158686	0.00141674	0.00158861	0.00157295	0.0016367	0.00167512	0.00149238	0.00164123	0.00155398	0.00159831	0.00148963	0.00151505	0.00162963	0.00152678	0.00161541	0.00168677	0.00162595	0.00156625	0.00164125	0.00171175	0.00164094	0.00160496	0.00168762	0.00153917	0.00149985	0.0013017	0.00160844	0.00169319
Sucralose	C12285	0.00110979	0.00110821	0.00105926	0.000984687	0.00126069	0.00129507	0.0011564	0.00108175	0.0011182	0.00112993	0.00111347	0.00121375	0.00115811	0.00113795	0.00109132	0.00110751	0.00118745	0.00116545	0.00114439	0.00120287	0.000984652	0.00112539	0.00106587	0.00107163	0.00130072	0.00108908	0.00113227	0.00133768	0.00114745	0.00119476	0.00132871	0.00122486	0.00130462	0.00128636	0.00108165	0.00114248	0.00111073	0.00111632	0.00111305	0.0012646	0.00147445	0.00112359	0.0012477	0.000963284
Pregnenolone sulfate	C18044	0.00128493	0.0012221	0.00120749	0.00123719	0.00115586	0.00124624	0.00119709	0.00126016	0.00119444	0.00129177	0.00119727	0.00123888	0.00127936	0.00122865	0.00127764	0.00128274	0.00122143	0.00129863	0.00127343	0.00124048	0.0012535	0.00130977	0.00114973	0.00122901	0.00128637	0.00128641	0.00126141	0.00126753	0.001251	0.00127364	0.00121701	0.00136366	0.00132949	0.00131102	0.00125584	0.0012766	0.00132141	0.00129883	0.00116649	0.00128474	0.00126285	0.0013056	0.00116694	0.00122574
(3.beta.)-Allopregnanolone sulfate	NA	0.0013339	0.00131584	0.0013142	0.00133624	0.00119603	0.00127836	0.0012498	0.00131367	0.00110139	0.00131483	0.00111071	0.00131324	0.00124478	0.00126976	0.00135429	0.00134918	0.00121592	0.00133783	0.00136519	0.00129477	0.00123207	0.00137793	0.00121734	0.00128943	0.0012993	0.00135859	0.0013388	0.00132148	0.00123837	0.00128856	0.00115053	0.00142524	0.00129186	0.00111766	0.00128449	0.00126	0.00138647	0.00137185	0.00115442	0.00129682	0.00132214	0.00142092	0.00115234	0.00131017
11'-Carboxy-gamma-chromanol	NA	0.00116986	0.00134578	0.00120167	0.00120196	0.00138441	0.00123555	0.00129294	0.00119426	0.00137249	0.00116396	0.00101149	0.00131456	0.00134666	0.00118634	0.00118041	0.00129416	0.00107689	0.00115323	0.00125076	0.00109014	0.00138885	0.00128886	0.00112139	0.00133815	0.00128717	0.0011402	0.00129178	0.00133331	0.0014069	0.00115084	0.00133508	0.00132153	0.00133647	0.00130896	0.00119324	0.00135479	0.00136707	0.00117535	0.00131847	0.0011575	0.0013241	0.00140082	0.00136891	0.0013192
3,7-Dihydroxy-12-oxocholanoic acid	NA	0.00142176	0.00128299	0.0013724	0.00131498	0.00135252	0.00149473	0.00128801	0.00137193	0.00127511	0.00157711	0.00128606	0.00137891	0.00130347	0.00148566	0.00146245	0.00148291	0.00139003	0.00159437	0.00139033	0.00158149	0.00142894	0.00138134	0.00123271	0.00139907	0.00132646	0.00128925	0.00135297	0.0012873	0.00130845	0.00149613	0.00133542	0.00133389	0.00134999	0.00130741	0.00139529	0.00136427	0.00129703	0.00139113	0.00129099	0.00153391	0.00126308	0.00132569	0.0013332	0.00128821
Cholic acid	C00695	0.00159594	0.00138114	0.00160757	0.00143063	0.00139651	0.00156339	0.00135734	0.00156054	0.00133951	0.00157815	0.00129241	0.00136255	0.00134609	0.00171827	0.00163127	0.0016187	0.00162758	0.00166696	0.0016328	0.00167607	0.00168595	0.0014224	0.00131318	0.00151435	0.00139722	0.0013372	0.0013931	0.00128913	0.00138845	0.00171408	0.00133113	0.00138165	0.00137189	0.00132886	0.00164213	0.00140342	0.00133779	0.00140944	0.0013454	0.00170006	0.00129056	0.00125837	0.00141687	0.00140598
5.alpha.-Pregnan-3.alpha.,17-diol-20-one 3-sulfate	NA	0.00131634	0.00130411	0.00128189	0.00129113	0.00124451	0.00140051	0.00128623	0.00132424	0.00116183	0.00134789	0.00113994	0.00138679	0.00133707	0.00132391	0.00130886	0.00137098	0.00128566	0.00132612	0.00131176	0.00125766	0.00137514	0.0013574	0.00127836	0.00136971	0.00137978	0.0013307	0.0013385	0.00129914	0.00122712	0.00125653	0.00115672	0.00132468	0.00129005	0.00116647	0.00129524	0.00120369	0.00133201	0.00132351	0.00112657	0.00131755	0.00134549	0.00135104	0.00118575	0.00131663
3a,6b,7b,12a-Tetrahydroxy-5b-cholanoic acid	NA	0.00122926	0.00130132	0.00118481	0.00131867	0.00125309	0.00123211	0.00125228	0.0012837	0.00124456	0.00118917	0.00129811	0.00128928	0.00137359	0.00125727	0.00123039	0.00122273	0.00122429	0.00122016	0.0013231	0.00122908	0.00130174	0.00120365	0.00115128	0.00128413	0.00128245	0.00128903	0.00116736	0.00128916	0.00134623	0.00119846	0.00126726	0.00116677	0.00120913	0.00132865	0.00123664	0.00119062	0.00125498	0.00126342	0.00123263	0.00120335	0.00109134	0.00121561	0.00129317	0.00128392
Edulisin V	NA	0.00114184	0.00112236	0.00127633	0.00112057	0.00161776	0.00136759	0.001119	0.00122014	0.00110164	0.00126915	0.00117322	0.00107057	0.00104498	0.00133934	0.00126616	0.00124965	0.00127796	0.00130615	0.00121073	0.00115644	0.00128804	0.00116347	0.00110419	0.0011352	0.00117988	0.0013045	0.00120764	0.0011813	0.00112682	0.00120153	0.00108278	0.0010935	0.00114897	0.0011914	0.00123119	0.00113604	0.00109725	0.00120141	0.00147405	0.00126577	0.00110978	0.0012104	0.00111223	0.00104658
N-Oleoyl phenylalanine	NA	0.00125437	0.00123889	0.00110987	0.00117598	0.00117937	0.00134047	0.00118385	0.00113011	0.00120969	0.00115192	0.00113204	0.00113426	0.0010788	0.0012669	0.00121613	0.00121352	0.00104756	0.00124877	0.00115077	0.00102667	0.00133512	0.00112254	0.000793168	0.00101755	0.00112445	0.00123981	0.00114952	0.00106805	0.00104553	0.00132012	0.00114824	0.00105568	0.00117902	0.00127981	0.00115267	0.00104353	0.00126834	0.00119737	0.00117349	0.00129454	0.00124556	0.00118856	0.00118498	0.0012038
3alpha,7alpha,24(S)-trihydroxy-5beta-cholestan-27-al	NA	0.00111638	0.00114795	0.00108513	0.00115236	0.00130924	0.00108584	0.00120332	0.00113247	0.00124347	0.0010987	0.00112733	0.00130994	0.00126566	0.0010919	0.00106402	0.00126052	0.00109799	0.00110453	0.00118048	0.00112695	0.00116124	0.00121337	0.000975419	0.0012135	0.00115669	0.00113638	0.00117581	0.0011768	0.00129791	0.00109424	0.00125754	0.00132118	0.00125144	0.00124467	0.00111796	0.00130422	0.00119275	0.0011121	0.00127258	0.00103861	0.00111933	0.00113971	0.0012258	0.0012153
Phlorizin	C01604	0.000875372	0.00100197	0.00106416	0.00128237	0.000877829	0.000960084	0.000883812	0.00113988	0.00114475	0.00114125	0.00117592	0.00107819	0.000940017	0.001144	0.00109579	0.000886621	0.000907152	0.00124086	0.00137601	0.000907646	0.00109571	0.000892419	0.00123902	0.00141952	0.00102356	0.00100053	0.0013309	0.00124874	0.00110904	0.00101405	0.000959557	0.00137072	0.00102607	0.00100989	0.00128391	0.00102101	0.00112196	0.000988403	0.00106035	0.000998368	0.00142284	0.000917578	0.00110263	0.000927016
PE(P-16:0e/0:0)	NA	0.00123927	0.00112167	0.00121204	0.00125072	0.00118747	0.00114879	0.00129533	0.0013487	0.00127873	0.00116996	0.00137836	0.00121501	0.00116773	0.00117845	0.00120139	0.00115956	0.00122943	0.001172	0.00118521	0.00117427	0.00121971	0.00119312	0.00086421	0.0012229	0.00115593	0.00135888	0.0011711	0.0012092	0.00114881	0.00112006	0.00124127	0.00111918	0.00107992	0.00133412	0.00118711	0.00116859	0.00112936	0.00136874	0.0011279	0.00136692	0.00123347	0.00120175	0.00138721	0.00121251
Ursodeoxycholic acid	C07880	0.00135474	0.00135602	0.0014425	0.00136794	0.0013868	0.00140402	0.00136577	0.00137893	0.00136243	0.00137866	0.00122115	0.00140994	0.00138326	0.00142369	0.00135515	0.00145329	0.00146275	0.00133208	0.00145723	0.00149751	0.00146807	0.00147784	0.00128316	0.00140217	0.00128969	0.00135321	0.00126034	0.00127386	0.00135946	0.00145321	0.001361	0.00145854	0.00138604	0.00130268	0.00141545	0.00145175	0.00137025	0.00137741	0.00144118	0.00143885	0.00124667	0.00115026	0.0013553	0.00143796
Estrone glucuronide	C11133	0.00122955	0.00120281	0.00118414	0.00113414	0.00123862	0.00130918	0.00118753	0.00126277	0.00126061	0.00121121	0.00108393	0.0012674	0.00124706	0.00124758	0.00122905	0.00121993	0.00117476	0.00121263	0.00122694	0.00120394	0.00132099	0.00123194	0.00118542	0.00124892	0.00122499	0.00123784	0.00121848	0.00122598	0.00121802	0.00122178	0.00110534	0.00130422	0.00130832	0.00120025	0.00120523	0.001089	0.00129218	0.00122307	0.000984056	0.00117398	0.00117151	0.00126333	0.00127316	0.00116541
Porrigenin A	NA	0.0011668	0.00119506	0.00109453	0.00119571	0.00126359	0.00122481	0.00124715	0.0011439	0.00122005	0.0012168	0.00110773	0.00131677	0.00125939	0.00111159	0.00108846	0.00124427	0.00110741	0.00117934	0.00112228	0.00118068	0.00112489	0.00127055	0.00096848	0.00122381	0.00126087	0.00111825	0.00122677	0.00119278	0.0012493	0.00113724	0.00122153	0.00133019	0.00129204	0.00114133	0.00110831	0.00128749	0.00126213	0.00125407	0.00123072	0.00108496	0.00118222	0.00115603	0.00120092	0.00120862
Glycodeoxycholic acid	C05464	0.00121033	0.00123772	0.00137608	0.00125412	0.0011097	0.00126607	0.00132915	0.00114256	0.00121395	0.00118689	0.00103095	0.00120111	0.00126373	0.00121222	0.00107415	0.00114069	0.00121985	0.00120304	0.00111124	0.00127883	0.00118342	0.00123523	0.000824069	0.00129681	0.00113175	0.00112411	0.0010895	0.00111006	0.00116839	0.00126028	0.00123139	0.00125181	0.00118096	0.00109709	0.00107866	0.00134845	0.00120948	0.00123359	0.00124668	0.00121252	0.00110556	0.0011096	0.00137665	0.00126334
3a,7a,12a-Trihydroxy-5b-cholestanoic acid	C04722	0.00132064	0.00131048	0.00136652	0.00125784	0.00136923	0.0013316	0.00133889	0.00125803	0.0013766	0.00120746	0.0012186	0.00132805	0.00135122	0.00134347	0.00127702	0.00136833	0.00127707	0.00133209	0.00132313	0.00134658	0.00136015	0.0013572	0.00116692	0.00130739	0.001282	0.00124615	0.00121379	0.00127112	0.00137328	0.00133199	0.00133413	0.00138393	0.00130918	0.00125152	0.00129553	0.00133318	0.00135319	0.00126096	0.00135744	0.00127255	0.00122295	0.00118683	0.00132647	0.00133531
LysoPE 16:0	C04438	0.0013181	0.00123847	0.0014209	0.00135514	0.00129255	0.0011637	0.00139229	0.00138737	0.00142899	0.0013817	0.00113894	0.00134779	0.00135122	0.00119451	0.001322	0.00127081	0.00128095	0.00129806	0.00126259	0.00138861	0.00131522	0.00133481	0.00113132	0.00144789	0.00137905	0.00138843	0.0013946	0.00128534	0.00139786	0.00124959	0.00143268	0.00140865	0.00123703	0.00150019	0.00134355	0.00123075	0.00133111	0.0014216	0.00127759	0.00142874	0.00133679	0.00139242	0.00151641	0.00135125
1b,3a,12a-Trihydroxy-5b-cholanoic acid	NA	0.00137803	0.00125243	0.00125627	0.00124544	0.00119521	0.00132338	0.00116055	0.00121941	0.00121183	0.00137963	0.00115025	0.00123984	0.00118916	0.00144257	0.00129237	0.00134935	0.00131403	0.00116145	0.00133455	0.00126137	0.00136364	0.00129301	0.00113005	0.00123467	0.0011526	0.00113072	0.00120701	0.00118285	0.00117697	0.00136482	0.0011796	0.0011747	0.00122689	0.00129328	0.00129778	0.00115805	0.00119742	0.00122728	0.00124522	0.00144099	0.0011223	0.00118009	0.00117832	0.00114356
Ursocholic acid	C17644	0.00139134	0.00124677	0.00144385	0.00121168	0.00113511	0.00136743	0.00119374	0.00139084	0.00111012	0.00134755	0.00116631	0.00117963	0.00119643	0.00149998	0.00144575	0.00142711	0.0014479	0.00146943	0.0014503	0.00150004	0.00149071	0.00121148	0.00107509	0.0013192	0.00121496	0.00124932	0.00117685	0.00115623	0.00120078	0.00148482	0.00116588	0.00118071	0.00115942	0.00114959	0.00143852	0.00121726	0.00108301	0.00121749	0.00110151	0.00147948	0.00109156	0.00103057	0.00120652	0.00112564
Lucidenic acid F	NA	0.00158755	0.00148605	0.00141565	0.00155804	0.00129509	0.00158326	0.0011362	0.00151043	0.00105291	0.00135739	0.00114533	0.00114739	0.00109154	0.00134415	0.00104101	0.00141203	0.00145942	0.00130142	0.001439	0.00127042	0.00139704	0.0016182	0.0012385	0.00122059	0.00119846	0.00114626	0.00148289	0.00133666	0.00114943	0.00128626	0.00107261	0.00136309	0.00118813	0.00110637	0.00132013	0.00124502	0.00113072	0.0014391	0.00125348	0.00131221	0.00107916	0.00148555	0.00113014	0.00131104
Sulfolithocholic acid	NA	0.00148172	0.00141856	0.00130595	0.00146223	0.00121496	0.00147141	0.00113066	0.00140848	0.00101012	0.0012341	0.00110759	0.00109994	0.00106781	0.00122953	0.000984651	0.00132246	0.00130355	0.00117938	0.00132709	0.0011873	0.00130942	0.00151786	0.00122874	0.0011171	0.00112186	0.00109924	0.00136151	0.00124652	0.00112893	0.00118584	0.00106012	0.00129751	0.00112226	0.00104059	0.00121446	0.00119063	0.00112879	0.00135985	0.00116773	0.00121861	0.00101298	0.00136914	0.00105363	0.0012558
LysoPG 14:0; LysoPG 14:0	C05980	0.00137822	0.00133283	0.00123116	0.00136792	0.00115737	0.00140927	0.00112499	0.00134227	0.00107058	0.00115693	0.0011727	0.0010898	0.00104961	0.00114087	0.00102065	0.0012595	0.00126707	0.00115018	0.0012479	0.00111636	0.00127913	0.00142765	0.00116984	0.00106248	0.00106453	0.00109938	0.00132511	0.0011645	0.001105	0.00110916	0.0010971	0.00119148	0.00107916	0.00113223	0.00115822	0.00117362	0.00113382	0.00128749	0.00110611	0.00123561	0.0010418	0.00132023	0.00106425	0.00119325
Lucidenic acid D1	NA	0.001496	0.00147141	0.00138267	0.0014607	0.00125965	0.00142666	0.00117009	0.00143279	0.00112632	0.00156281	0.00123037	0.00120934	0.00125812	0.00142624	0.00137829	0.00138427	0.00140976	0.00143109	0.00138951	0.00138666	0.00140005	0.00144052	0.0013151	0.00123338	0.00144284	0.00140785	0.00144424	0.0013634	0.0014229	0.00139575	0.00119356	0.00126358	0.00140314	0.00118651	0.00143874	0.0012179	0.00144747	0.00138285	0.00121027	0.00134089	0.0013934	0.00148027	0.0012442	0.00129275
LysoPG 15:0; LysoPG 15:0	C05980	0.00104342	0.00119627	0.00110665	0.00110479	0.00132581	0.00116484	0.0012116	0.00109803	0.00122037	0.00128023	0.00124718	0.00116771	0.001196	0.00109688	0.0011213	0.00117418	0.00108847	0.00115168	0.00122473	0.00111507	0.00123761	0.00122775	0.00116427	0.00111446	0.00118444	0.00117019	0.00116649	0.00115327	0.00124982	0.00108637	0.00125922	0.00127285	0.00123616	0.00122263	0.00110506	0.00127023	0.00122758	0.00108326	0.00121115	0.00111211	0.00109781	0.00121016	0.001253	0.00124696
28-Hydroxymangiferonic acid	NA	0.000943008	0.00118629	0.00103429	0.000945731	0.00105186	0.00104479	0.00110441	0.000958109	0.0011867	0.00124546	0.00113483	0.00111532	0.00106127	0.00101344	0.00108962	0.00111737	0.00104307	0.00106666	0.00101087	0.000883915	0.00124772	0.00115633	0.0010989	0.00105319	0.00105958	0.00108604	0.00100918	0.00108995	0.00100864	0.000994276	0.00107064	0.00110394	0.0010858	0.00103081	0.00113749	0.00139467	0.0011315	0.00104957	0.000985628	0.000926263	0.00104362	0.00118739	0.00102603	0.00119406
Lucidenic acid K	NA	0.00154886	0.00161233	0.00149225	0.00158595	0.00124461	0.00157524	0.00134489	0.00135503	0.00121014	0.00150943	0.00114955	0.00124918	0.00116928	0.00136927	0.00132825	0.00142481	0.00140867	0.00141277	0.00143464	0.00142052	0.0015221	0.00157004	0.00133459	0.00128501	0.00146734	0.00133758	0.00150748	0.00129996	0.00152744	0.00143069	0.00112984	0.00117759	0.0015391	0.00122011	0.00140387	0.00117744	0.00130343	0.00132973	0.00122632	0.0012859	0.00138471	0.00160009	0.00122833	0.00144658
Corosolic acid	NA	0.000815272	0.00106752	0.00118411	0.000943163	0.00111203	0.0008848	0.00116443	0.00102873	0.00126946	0.00131913	0.00118053	0.00109467	0.00107815	0.000912754	0.00113795	0.000947426	0.00100972	0.00093493	0.00104304	0.000992947	0.0010186	0.00113934	0.000835588	0.00105764	0.00113599	0.000991378	0.00105524	0.00103173	0.00100856	0.00099847	0.00108676	0.00120122	0.00102297	0.00118052	0.00109841	0.00138952	0.000995501	0.000981608	0.00118996	0.000980881	0.0011504	0.00121728	0.00112511	0.00116626
2.alpha.-Methyl-5.alpha.-androstan-3.alpha.-ol-17-one glucuronide	NA	0.00119622	0.00119107	0.00109836	0.00116965	0.00133397	0.00111158	0.0011914	0.00108997	0.00119353	0.00111993	0.00119853	0.00123337	0.00123101	0.0012499	0.00112009	0.00109485	0.00114042	0.00119585	0.00130664	0.00113181	0.00114329	0.00116241	0.00112324	0.00117232	0.00120444	0.0011791	0.0011971	0.0012339	0.00119485	0.00120883	0.00138896	0.00122039	0.00123544	0.00128947	0.00113795	0.00130505	0.00117093	0.00117698	0.00118019	0.00112251	0.00110414	0.00111827	0.00119642	0.00113644
Brassinolide	C11049	0.00115875	0.00127664	0.0011779	0.00113981	0.00118537	0.00113908	0.0011814	0.00109076	0.00119929	0.00112742	0.00120552	0.0013011	0.00128491	0.00121577	0.00112353	0.00116187	0.00123513	0.00114623	0.00127854	0.00123378	0.00124267	0.00119195	0.0012171	0.00120586	0.00124037	0.00126367	0.00124413	0.00126461	0.00122158	0.00124777	0.00121644	0.00117073	0.00123281	0.00124498	0.001128	0.00129431	0.00113288	0.00125437	0.00126303	0.00115879	0.00118347	0.0011874	0.00122758	0.001219
LysoPG 16:0; LysoPG 16:0	C05980	0.00112684	0.00115131	0.00132454	0.00124082	0.00121849	0.00115346	0.00122181	0.00120567	0.00123564	0.00120293	0.00116625	0.00123082	0.00129299	0.00116141	0.00118418	0.00119388	0.00123588	0.0011671	0.00122684	0.00116207	0.00123617	0.00126833	0.00123052	0.00117185	0.00127317	0.00124897	0.00133586	0.00123578	0.00128918	0.00116698	0.00124044	0.00125689	0.00112342	0.00141471	0.00118414	0.00127758	0.00124012	0.00112523	0.00124166	0.00128144	0.0011989	0.00128596	0.00131433	0.00120977
(2xi,20beta)-2,20-Dihydroxy-3-oxo-12-ursen-28-oic acid	NA	0.00117298	0.0012608	0.00132839	0.00112426	0.00113562	0.00114814	0.00112438	0.00123039	0.0012427	0.0012985	0.00117517	0.00115941	0.0012117	0.00117546	0.0011141	0.00112788	0.00111242	0.00113202	0.00116711	0.00111373	0.00127713	0.00110224	0.00115932	0.00113453	0.00124155	0.00113211	0.00119955	0.00116075	0.00114244	0.00110213	0.00119574	0.00127679	0.00112112	0.00118343	0.0011361	0.00139978	0.00110123	0.00114572	0.00127658	0.00112259	0.00136615	0.00143919	0.00131847	0.00137139
Cinobufagin	NA	0.00139667	0.00140536	0.00128704	0.00138075	0.00120248	0.00141253	0.00122555	0.00128613	0.00125251	0.00139593	0.00114569	0.00121008	0.00127783	0.0013804	0.00128069	0.00131076	0.0013372	0.00134328	0.00129104	0.00131202	0.00133525	0.00140024	0.00139553	0.00121389	0.0013395	0.0012933	0.00142177	0.00137134	0.00140571	0.0012523	0.00125363	0.00116304	0.00140438	0.00118638	0.00132735	0.00121994	0.00134133	0.00133542	0.00124999	0.00123867	0.00137109	0.00138171	0.00114923	0.00128495
Ustiloxin D	NA	0.00122134	0.0012489	0.00121666	0.00128906	0.00111659	0.0012205	0.00104662	0.0010236	0.00102813	0.00117928	0.000985003	0.00103303	0.00102692	0.00104646	0.00104778	0.00113976	0.0011128	0.00107843	0.00115752	0.00120409	0.00121221	0.00126646	0.00107605	0.0010023	0.0011515	0.00103692	0.00118338	0.00103788	0.00124409	0.00105029	0.00111602	0.00136253	0.00120961	0.000920765	0.00110786	0.00117152	0.000983581	0.00106287	0.00100659	0.00101666	0.00106633	0.00126806	0.00108995	0.00118635
Anabsinthin	NA	0.00126441	0.00124341	0.00117104	0.00124771	0.00129628	0.00125535	0.00123878	0.00119956	0.00120635	0.00123099	0.00108881	0.0012507	0.0012785	0.00119456	0.0011684	0.00127638	0.0011666	0.00117257	0.00124408	0.00119762	0.00123049	0.00130365	0.0011957	0.00124298	0.00124826	0.00119971	0.00129797	0.00124033	0.00125954	0.00119835	0.00119892	0.00128272	0.0013178	0.00122958	0.00119179	0.00130337	0.00132478	0.00123403	0.00124694	0.00117826	0.00127358	0.00132126	0.00114252	0.00126316
Taurodeoxycholic acid	C05463	0.00122578	0.00119738	0.00132073	0.00117943	0.0012094	0.0011591	0.00116098	0.00116239	0.00112617	0.0011992	0.00103062	0.00124385	0.00120799	0.00124099	0.00117935	0.00124748	0.0012319	0.00112308	0.00119555	0.00118865	0.00119222	0.00130351	0.00118064	0.00112627	0.00125688	0.00121909	0.0012355	0.00123805	0.00123091	0.00130794	0.00109489	0.00113422	0.00124859	0.00109257	0.0012463	0.00127322	0.00122942	0.00120138	0.0011446	0.00117525	0.00120113	0.00127644	0.00123719	0.00121421
Ganoderic acid beta	NA	0.00131056	0.00138787	0.00130143	0.00127952	0.0012931	0.00137107	0.00130678	0.00124186	0.00135935	0.00128747	0.00114725	0.00135088	0.0013201	0.00135468	0.0012476	0.00132793	0.00130172	0.00131348	0.0013353	0.00141233	0.00141235	0.00143019	0.00128998	0.00130675	0.00124629	0.0012979	0.0013186	0.00131667	0.00139766	0.00137428	0.00125795	0.00129393	0.00133826	0.00117509	0.00129634	0.00130052	0.00134374	0.00128513	0.00128587	0.00133352	0.00131764	0.00127685	0.00131126	0.00132293
Anabsin	NA	0.00120849	0.00121247	0.00114942	0.00117207	0.00131405	0.00123042	0.00120164	0.0011404	0.00111628	0.00121497	0.00103784	0.00118142	0.00115811	0.00122024	0.00116484	0.00125003	0.00111356	0.00122733	0.00124506	0.00124713	0.00122625	0.0012697	0.00111429	0.00113706	0.00121046	0.00116211	0.00125185	0.00118732	0.00122158	0.00121086	0.00111241	0.00116803	0.00128321	0.00113711	0.00119851	0.00118363	0.00136868	0.00116192	0.00111529	0.00124098	0.00114934	0.00137484	0.00108063	0.00126035
Cucurbitacin I	NA	0.00128467	0.00129122	0.00123292	0.00128922	0.00123296	0.00129446	0.00128566	0.00124675	0.00119687	0.00131803	0.00120787	0.00138249	0.00128024	0.00123733	0.00126557	0.00134105	0.00119894	0.00126907	0.00130373	0.00125089	0.00131181	0.00133782	0.00124816	0.00120897	0.00127765	0.00129388	0.00138431	0.00128574	0.00134609	0.00125957	0.00121595	0.00118775	0.00147489	0.00123091	0.00127745	0.00131418	0.00134932	0.00125109	0.00123634	0.00125621	0.0012273	0.00141416	0.00123286	0.00128765
Probucol	C07373	0.00132257	0.00139956	0.00130732	0.00131638	0.00122204	0.00140633	0.00129817	0.00127082	0.00122497	0.00132894	0.00105199	0.00142929	0.00130496	0.00135096	0.00128966	0.00144843	0.00130385	0.00137812	0.00134544	0.00134209	0.00139954	0.00141556	0.00118924	0.00129103	0.00127314	0.00135536	0.00134164	0.0013419	0.00142214	0.001405	0.00110935	0.00127598	0.0014288	0.0010729	0.00130978	0.00132159	0.00141036	0.00129538	0.00118307	0.00139873	0.00125891	0.00125111	0.00130819	0.00131792
Ganoderic acid A	NA	0.00133815	0.00138137	0.00130217	0.00124477	0.00128024	0.00137973	0.00130587	0.00128742	0.00128715	0.00127473	0.00119876	0.00137466	0.00133685	0.00135131	0.00130032	0.00139142	0.00133552	0.00131199	0.0013319	0.0013409	0.00141051	0.00140112	0.00138668	0.00124615	0.00128696	0.00135572	0.00133514	0.00131025	0.00140307	0.001338	0.00126991	0.00126681	0.00147113	0.00119265	0.00134715	0.00138425	0.00136647	0.00132856	0.00129373	0.00134146	0.00129835	0.00131767	0.00126804	0.0013722
LysoPG 19:1; LysoPG 19:1	C05980	0.00112906	0.00141529	0.00110681	0.00127629	0.00131373	0.00115524	0.00111856	0.00113713	0.00121028	0.00109895	0.00118397	0.00122806	0.00129312	0.00113497	0.0012011	0.00112155	0.00110766	0.00108706	0.00118933	0.00111887	0.00115519	0.00116581	0.00117915	0.00112008	0.00129403	0.00109561	0.00116419	0.00125524	0.00121241	0.00114834	0.00127878	0.0011475	0.00134987	0.00128064	0.00121009	0.00133773	0.00121229	0.00111835	0.00136719	0.00109548	0.00130079	0.00136331	0.00133461	0.00126941
LysoPG 20:1; LysoPG 20:1	C05980	0.0011639	0.00138421	0.00127388	0.00133975	0.00118847	0.00126869	0.00118735	0.00116647	0.00118612	0.00133264	0.00116621	0.00122125	0.00127259	0.00124619	0.00144921	0.0011801	0.00118773	0.00116708	0.00124998	0.00143325	0.00124832	0.00118355	0.00129691	0.00122916	0.00121078	0.00115952	0.00123991	0.00124814	0.00124762	0.00127197	0.00123929	0.00119369	0.00127348	0.00119528	0.00130277	0.00123898	0.00133701	0.00118112	0.00138242	0.00129246	0.00143552	0.00137996	0.00123863	0.00130878
Triterpenoid	C06085	0.0012016	0.00137121	0.00130686	0.00116654	0.00123174	0.0012649	0.00120222	0.0012557	0.00117033	0.0012896	0.00112832	0.00121745	0.00118257	0.0011465	0.00129766	0.0011561	0.00114646	0.00114826	0.00121674	0.00121997	0.0012284	0.00115679	0.00115215	0.00114798	0.00128914	0.00112032	0.00118682	0.00115643	0.00121994	0.00117866	0.0012524	0.00118691	0.00127129	0.00111005	0.00118676	0.00123534	0.00127191	0.00115368	0.00124381	0.00124788	0.00151916	0.00138771	0.00119406	0.00130065
PG 20:0; PG(10:0/10:0)	C00344	0.00109274	0.0012927	0.00118231	0.00128281	0.00111298	0.00117475	0.00114716	0.00105065	0.00115348	0.00126051	0.00114051	0.00113302	0.00125178	0.0011003	0.00132418	0.00108154	0.00112625	0.00108239	0.00116733	0.00131819	0.00125836	0.00116175	0.00114274	0.00111106	0.00115761	0.00109577	0.00122887	0.00117067	0.00116495	0.00115245	0.00110335	0.00104725	0.00122233	0.00110519	0.00121101	0.00112102	0.00129121	0.00112116	0.00124558	0.00118284	0.00126859	0.00130233	0.00111909	0.00124439
cis-p-Coumaroylcorosolic acid	NA	0.000665236	0.000974235	0.0010394	0.000728462	0.000984939	0.000757873	0.000967846	0.000716921	0.00116037	0.00116987	0.000907239	0.000817989	0.000988182	0.000861853	0.00103954	0.000849777	0.000766607	0.000837125	0.000989501	0.000828835	0.000884313	0.000785078	0.000811445	0.0011759	0.000984387	0.00100731	0.000951382	0.000947021	0.000923859	0.000946075	0.000928205	0.000901809	0.000913875	0.000898831	0.00112515	0.00142859	0.000749183	0.00103901	0.000993808	0.000881897	0.000957038	0.000935331	0.000966955	0.00119939

## Sheet: Longitudinal
Supplementary Table 8. Fecal metabolomic profiling datasets. (This sheet contains the batch-effect-corrected metabolite intensity matrix across three longitudinal timepoints).
Annotation	KEGGID	TORCH002_1	TORCH085_1	TORCH089_1	TORCH093_1	TORCH003_1	TORCH005_1	TORCH006_1	TORCH007_1	TORCH047_1	TORCH048_1	TORCH054_1	TORCH008_1	TORCH029_1	TORCH033_1	TORCH036_1	TORCH037_1	TORCH045_1	TORCH053_1	TORCH062_1	TORCH084_1	TORCH074_1	TORCH075_1	TORCH010_1	TORCH082_1	TORCH069_1	TORCH087_1	TORCH095_1	TORCH055_1	TORCH012_1	TORCH013_1	TORCH018_1	TORCH022_1	TORCH027_1	TORCH129_1	TORCH134_1	TORCH128_1	TORCH109_1	TORCH146_1	TORCH120_1	TORCH127_1	TORCH125_1	TORCH133_1	TORCH119_1	TORCH118_1	TORCH002_2	TORCH037_2	TORCH005_2	TORCH006_2
.alpha.-L-Glu-L-Tyr	NA	0.00183614	0.00204094	0.00207037	0.00198122	0.00174647	0.00179743	0.00178939	0.0018384	0.00166177	0.00196946	0.00200007	0.00188122	0.00188204	0.00177487	0.00194045	0.00195622	0.00193374	0.00177976	0.00205707	0.00184581	0.00188519	0.00189319	0.0019078	0.00186401	0.0019607	0.00178438	0.00180934	0.00178976	0.00184494	0.00191199	0.00180812	0.00189569	0.00194966	0.00199708	0.00193407	0.00189683	0.00183523	0.0018919	0.00186141	0.00191021	0.00192948	0.00184208	0.00195608	0.00200882	0.00186388	0.00199746	0.00200329	0.00198116
.alpha.-Linolenoyl ethanolamide	NA	0.00179335	0.00176313	0.00233354	0.00218188	0.00175901	0.00196423	0.00185538	0.00225203	0.00174808	0.00216727	0.00179388	0.00176699	0.00176472	0.00197771	0.00211207	0.002023	0.00214437	0.00230964	0.00216058	0.00219963	0.00250159	0.00190128	0.00207355	0.00217994	0.001947	0.00222929	0.00195932	0.0019119	0.0019249	0.00208471	0.0018646	0.00212072	0.00188811	0.00180423	0.00223636	0.00167844	0.00177885	0.00232168	0.00183608	0.00217825	0.00194972	0.00212143	0.00179464	0.00206508	0.00212036	0.00221131	0.00233084	0.00196392
.delta.-Dodecalactone	NA	0.00204772	0.00193406	0.00199697	0.00239075	0.00206318	0.00206268	0.00195226	0.00203847	0.00198607	0.00186543	0.002175	0.002159	0.00197628	0.00204029	0.00204823	0.00194107	0.00206081	0.00210313	0.00191778	0.0020897	0.00191519	0.00200583	0.00255182	0.0020894	0.00196582	0.00198495	0.0019824	0.00234498	0.00214741	0.00201164	0.00201725	0.00195592	0.00209624	0.00203331	0.00204844	0.00185158	0.00196004	0.00202865	0.00205706	0.00193473	0.00203847	0.00181312	0.00192384	0.00202557	0.00185897	0.00189587	0.00211031	0.00213946
.epsilon.-Caprolactam	C06593	0.00234461	0.00202832	0.00222173	0.00215225	0.00234364	0.00239733	0.00229377	0.00221124	0.0022535	0.00275045	0.00215871	0.00204677	0.00204925	0.002406	0.00263525	0.00243776	0.00241237	0.0023377	0.0022242	0.00208155	0.00175801	0.00238723	0.00236236	0.00204938	0.00214988	0.0023755	0.00217292	0.00234279	0.00205456	0.00238365	0.00202569	0.00247645	0.00204721	0.00209499	0.00230658	0.00251524	0.00205905	0.00234355	0.00224587	0.00223491	0.00244994	0.00216613	0.00213183	0.00224468	0.00243767	0.00227081	0.00218996	0.0019954
.gamma.-Hydroxybutyric acid	C00989	0.00200307	0.00192552	0.00210239	0.00177853	0.00198105	0.00195382	0.00192992	0.00200917	0.0022994	0.00167329	0.00181796	0.00182157	0.00179605	0.00205048	0.0018717	0.00175497	0.00209598	0.00223592	0.00180837	0.00184614	0.00191026	0.00187371	0.00205167	0.00179551	0.00186956	0.00194687	0.0019208	0.0019689	0.00230549	0.00171281	0.00200677	0.0019647	0.00177105	0.00222157	0.00183083	0.00180494	0.00206686	0.00179779	0.00188549	0.00183558	0.00166065	0.00189575	0.00195175	0.00213611	0.00155196	0.00203487	0.00199454	0.001802
(-)-Folicanthine	NA	0.00174922	0.00204899	0.00199925	0.00186616	0.00205863	0.00187458	0.00192963	0.00185267	0.00245622	0.0017842	0.00187593	0.00205454	0.00208618	0.00219576	0.0024408	0.00227331	0.00210928	0.00222787	0.00197617	0.00210473	0.00202534	0.00213935	0.00215791	0.00181911	0.00185868	0.00219095	0.00199307	0.00188291	0.00189863	0.00188205	0.00246476	0.00179992	0.00221866	0.00197757	0.00209587	0.00194269	0.00220272	0.00190054	0.00219643	0.00237841	0.00178869	0.00196062	0.00229129	0.00206228	0.00238318	0.00220441	0.00245256	0.00221609
[truncated: 487 more rows]
[truncated: 54 more columns]
